# Supplementary material for: IPANEMAP: integrative probing analysis of nucleic acids empowered by multiple accessibility profiles
Source: Nucleic Acids Res. 2020 Jul 31;48(15):8276–89. doi: 10.1093/nar/gkaa607 (PMC7470984; doi:10.1093/nar/gkaa607)
Supplement: gkaa607_Supplemental_Files [file gkaa607_supplemental_files.zip]

Archive with 2 entries (2 files):
- Reactivity_DiLCrz_CE_MaP.xlsx
- SuppMat.pdf
