# Supplementary material for: IPANEMAP: integrative probing analysis of nucleic acids empowered by multiple accessibility profiles
Source: Nucleic Acids Res. 2020 Jul 31;48(15):8276–89. doi: 10.1093/nar/gkaa607 (PMC7470984; doi:10.1093/nar/gkaa607)
Supplement: gkaa607_Supplemental_Files [file gkaa607_supplemental_files.zip › Reactivity_DiLCrz_CE_MaP.xlsx]

## Sheet: CE
		1M7_Mg							1M7						NMIA_Mg							NMIA						BZCN_Mg						BZCN						NAI_Mg						NAI
num	seq	1	2	3	4	mean	SEM		1	2	3	mean	SEM		1	2	3	4	mean	SEM		1	2	3	mean	SEM		1	2	2	mean	SEM		1	2	3	mean	SEM		1	2	3	mean	SEM		1	2	3	mean
1	G					-10	0					-10	0						-10.000000	0.000000					-10.000000	0.000000					-10.000000	0.000000					-10.000000	0.000000					-10.000000	0.000000					-10.000000
2	G					-10	0					-10	0						-10.000000	0.000000					-10.000000	0.000000					-10.000000	0.000000					-10.000000	0.000000					-10.000000	0.000000					-10.000000
3	U					-10	0					-10	0						-10.000000	0.000000					-10.000000	0.000000					-10.000000	0.000000					-10.000000	0.000000					-10.000000	0.000000					-10.000000
4	U					-10	0					-10	0						-10.000000	0.000000					-10.000000	0.000000					-10.000000	0.000000					-10.000000	0.000000					-10.000000	0.000000					-10.000000
5	G					-10	0					-10	0						-10.000000	0.000000					-10.000000	0.000000					-10.000000	0.000000					-10.000000	0.000000					-10.000000	0.000000					-10.000000
6	G					-10	0					-10	0						-10.000000	0.000000					-10.000000	0.000000					-10.000000	0.000000					-10.000000	0.000000					-10.000000	0.000000					-10.000000
7	G					-10	0					-10	0						-10.000000	0.000000					-10.000000	0.000000					-10.000000	0.000000					-10.000000	0.000000					-10.000000	0.000000					-10.000000
8	U					-10	0					-10	0						-10.000000	0.000000					-10.000000	0.000000					-10.000000	0.000000					-10.000000	0.000000					-10.000000	0.000000					-10.000000
9	U					-10	0					-10	0						-10.000000	0.000000					-10.000000	0.000000					-10.000000	0.000000					-10.000000	0.000000					-10.000000	0.000000					-10.000000
10	G					-10	0					-10	0						-10.000000	0.000000					-10.000000	0.000000					-10.000000	0.000000					-10.000000	0.000000					-10.000000	0.000000					-10.000000
11	G					-10	0					-10	0						-10.000000	0.000000					-10.000000	0.000000					-10.000000	0.000000					-10.000000	0.000000					-10.000000	0.000000					-10.000000
12	G					-10	0					-10	0						-10.000000	0.000000					-10.000000	0.000000					-10.000000	0.000000			0.063362		-10.000000	0.000000					-10.000000	0.000000			0.014029		-10.000000
13	A					-10	0				0	-10	0				0.186376		-10.000000	0.000000				0	-10.000000	0.000000				0.260126	-10.000000	0.000000			0.233631	0	-20.000000	0.000000				0.524047	-10.000000	0.000000			1.322461	-0.124419	-20.000000
14	A					-10	0				0.6819	-10	0				0.807988		-10.000000	0.000000				1.42658	-10.000000	0.000000				0.567156	-10.000000	0.000000			0.09271	0	0.046355	0.046355				0.412013	-10.000000	0.000000			0.816912	0.000000	-20.000000
15	G					-10	0				0.059167	-10	0				0.021279		-10.000000	0.000000				-0.292185	-10.000000	0.000000				-0.195128	-10.000000	0.000000			0.002736	0.038816	0.020776	0.018040				-0.040916	-10.000000	0.000000			-0.137564	0.242629	-20.000000
16	U					-10	0				0	-10	0				0		-10.000000	0.000000				0	-10.000000	0.000000				0	-10.000000	0.000000			0.515007	-0.242602	-20.000000	0.000000				0.084447	-10.000000	0.000000			0.616343	0.318203	-20.000000
17	A					-10	0				-0.093414	-10	0				-0.212994		-10.000000	0.000000				-0.275553	-10.000000	0.000000				-0.080543	-10.000000	0.000000			0.050832	0.030636	0.040734	0.010098				-0.090883	-10.000000	0.000000		0.110210	0.452209	0.262762	0.275060
18	U					-10	0				-0.1819	-10	0				-0.039037		-10.000000	0.000000				0	-10.000000	0.000000				-0.082252	-10.000000	0.000000			0.018283	0.037978	0.028131	0.009848				-0.08177	-10.000000	0.000000		0.130238	0.177383	0.127834	0.145152
19	C					-10	0				-0.146357	-10	0				0		-10.000000	0.000000				0	-10.000000	0.000000				-0.188211	-10.000000	0.000000			0.155898	0.161782	0.158840	0.002942				-0.138757	-10.000000	0.000000		0.223212	0.422330	0.325840	0.323794
20	A			0		-10	0				-0.126631	-10	0				-0.203226		-10.000000	0.000000				0	-10.000000	0.000000				0.085498	-10.000000	0.000000			0.055124	0.061805	0.058465	0.003340				-0.048208	-10.000000	0.000000		0.118249	0.601309	0.273589	0.331049
21	U			0		-10	0				0.152081	-10	0				-0.097374		-10.000000	0.000000				0	-10.000000	0.000000				0.099035	-10.000000	0.000000			0.071766	0.195064	0.133415	0.061649				-0.020689	-10.000000	0.000000		0.038213	0.040718	0.457673	0.178868
22	G			-0.052982		-10	0				0.094807	-10	0				0.083134		-10.000000	0.000000				-0.035251	-10.000000	0.000000				0.109596	-10.000000	0.000000			0.026502	-0.000597	0.012952	0.013549				0.004018	-10.000000	0.000000		0.027274	0.241722	0.101421	0.123472
23	G			0		-10	0				0.003012	-10	0				-0.250437		-10.000000	0.000000				-0.043057	-10.000000	0.000000				-0.018934	-10.000000	0.000000			0.086136	-0.127016	-20.000000	0.000000				-0.00587	-10.000000	0.000000		-0.098753	0.309993	0.159685	0.123642
24	C			0		-10	0				-0.078895	-10	0				0		-10.000000	0.000000				0.092431	-10.000000	0.000000				0.191616	-10.000000	0.000000			0.507823	0	-20.000000	0.000000				0.121928	-10.000000	0.000000		0.127093	0.649176	0.204335	0.326868
25	U			0		-10	0				0.175751	-10	0				0		-10.000000	0.000000				0.419297	-10.000000	0.000000				0.394908	-10.000000	0.000000			0.297615	-0.160848	-20.000000	0.000000				0.129975	-10.000000	0.000000		0.133920	0.204803	0.034919	0.124547
26	A		-0.101752	0		-10	0			0.175031	0.219228	0.197129	0.022098			-0.052149	0.061		-10.000000	0.000000		0.990781	0.825343	0.976506	0.930876	0.070356				0.501726	-10.000000	0.000000			0.413261	0	-20.000000	0.000000			0.013615	0.217135	-20.000000	0.000000		1.217795	1.297605	0.000000	0.838467
27	A		0.034446	-0.036906		-10	0			0.130244	0.291366	0.210805	0.080561			0.087961	-0.026942		-10.000000	0.000000		0.552513	0.698876	1.053384	0.768257	0.190084				0.347168	-10.000000	0.000000			0.315836	0	-20.000000	0.000000			0.181029	0.21627	0.198649	0.017621		0.950922	1.445097	0.000000	0.798673
28	U		-0.227584	-0.02819		-10	0			0.004194	0.075191	0.039692	0.035499			0.20209	0.403287		-10.000000	0.000000		0.42382	0.781295	0.966756	0.723957	0.200091		0		0.739221	-20.000000	0.000000			0.357559	-10	-10.000000	0.000000		0.40374	0.284286	0.53164	0.406555	0.083390		0.997350	1.487674	-10.000000	1.242512
29	C		0	0		-10	0			-0.033778	-0.189283	-0.11153	0.077752			0	0		-10.000000	0.000000		-0.063115	0.194053	-0.057364	0.024525	0.113019		0		-0.176755	-0.088378	0.088378			0.278059	-0.001336	-20.000000	0.000000		-0.270625	0.220129	0.213513	0.054339	0.216643		0.385575	0.460921	0.518537	0.455011
30	A		-0.022176	0.040151		-10	0			-0.048979	-0.108067	-0.078523	0.029544			0	0.014272		-10.000000	0.000000		-0.130443	0.04021	0	-0.030078	0.066910		-0.174411		-0.145514	-0.159962	0.014448			0.066106	0.161027	0.113566	0.047460		-0.006778	0.052739	0.007116	0.017692	0.023364		0.000000	0.228648	0.365935	0.198194
31	C		-0.202779	-0.144353		-10	0			-0.000476	-0.176269	-0.088373	0.087896			0	-0.020617		-10.000000	0.000000		-0.287248	-0.053144	-0.290743	-0.210379	0.104823		0		-0.108981	-0.054490	0.054490			0.03806	0.096105	0.067082	0.029022		0.214233	0.024214	-0.08865	0.049932	0.109534		0.000000	0.226199	0.398864	0.208354
32	C		0	0		-10	0			-0.152264	0	-0.076132	0.076132			0	-0.165413		-10.000000	0.000000		0	0	-0.294225	-0.098075	0.130767		0		0	0.000000	0.000000			0.23912	0.258164	0.248642	0.009522		0.567601	0.309282	-0.217616	0.219756	0.291581		-0.225963	0.876895	0.778305	0.476412
33	A		-0.084057	0.089833		-10	0		-0.060052	-0.008433	-0.086687	-0.051724	0.028861			-0.023418	-0.010307		-10.000000	0.000000		-0.062516	-0.063183	0.070602	-0.018366	0.059312		0.287304		0.049569	-20.000000	0.000000			0.044641	-0.0014	0.021620	0.023020		0.212809	0.097331	-0.012648	0.099164	0.075763		0.073075	0.185657	0.117367	0.125366
34	U		0.027606	0.095926		-10	0		-0.069298	0.052975	-0.030944	-0.015756	0.04582			-0.22053	0.016858		-10.000000	0.000000		-0.127477	-0.04064	-0.035214	-0.067777	0.039800		0.304803		0.058394	-20.000000	0.000000			0.072702	0.032202	0.052452	0.020250		0.574951	0.010262	-0.016127	0.189695	0.256837		0.157460	0.083538	0.199267	0.146755
35	G		0	-0.048948		-10	0		0	-0.052486	0	-0.017495	0.023327			0	0.03772		-10.000000	0.000000		-0.282794	0	0	-0.094265	0.125686		-0.164159		-0.007927	-0.086043	0.078116			0.213207	0.248606	0.230906	0.017700		0.199867	-0.024309	-0.104812	0.023582	0.117523		0.089074	0.499267	0.672801	0.420381
36	A	-0.181835	0	0.235113	-0.009183	0.011024	0.112045		0	0	-0.080546	-0.026849	0.035798		-0.069773	0	0	0.003578	-0.016549	0.026612		-0.284843	-0.252232	-0.105651	-0.214242	0.072394		0.335314		0.073388	-20.000000	0.000000			0.01075	0.00161	0.006180	0.004570		-0.050177	-0.043703	-0.00639	-0.033424	0.018022		0.071081	0.127593	0.253846	0.150840
37	U	0.011017	-0.262061	-0.165577	-0.042248	-0.114717	0.099102		-0.092332	-0.054348	-0.015347	-0.054009	0.025775		-0.277051	0	-0.063713	-0.086417	-0.106795	0.085128		0.059252	-0.161574	-0.019559	-0.040627	0.080631		0.177905		-0.088716	-20.000000	0.000000			-0.013934	0.037658	0.011862	0.025796		0.272496	-0.158122	-0.069545	0.014943	0.171702		0.689619	-0.005779	0.203784	0.295875
38	G	0	0	0	0	0	0		0	0	0	0	0		0.30814	-10	0	0.001965	-20.000000	0.000000		-0.263998	0	0	-0.087999	0.117333		0.498628		0	-20.000000	0.000000			0.496659	0.113834	-20.000000	0.000000		0.100068	0.288091	0	0.129386	0.105803		0.000000	0.057288	0.679053	0.245447
39	C	0.194124	0	-0.1771	0.240991	0.064504	0.153054		-0.071579	-0.08729	-0.008043	-0.055637	0.031729		0.231369	0	-0.194317	0.144621	0.045418	0.142577		0.064627	-0.212545	-0.093162	-0.080360	0.096658		0.057358		0	0.028679	0.028679			0.033262	-0.275555	-20.000000	0.000000		0.167554	0	-0.100774	0.022260	0.096863		-0.176521	-0.283360	0.437628	-0.007418
40	A	0.038023	0.04779	0.188105	0.100726	0.093661	0.050754		0.468642	0.454512	0.213058	0.378737	0.110453		0.235499	0.268664	0.761927	0.768779	0.508717	0.256636		1.173036	0.859703	1.326368	1.119702	0.173333		0.274928		0.469818	0.372373	0.097445			0.1425	0	0.071250	0.071250		0.679901	-0.282704	0.68991	0.362369	0.430049		0.988150	0.839596	0.000000	0.609249
41	A	0.02951	-0.015315	-0.227449	0.032795	-0.045114	0.091167		0	0.166165	0.242321	0.136162	0.090775		0.06448	0.236761	0.111385	0.343455	0.189020	0.101088		-0.069489	0.253793	0.694045	0.292783	0.267508		0.755967		0.624758	0.690363	0.065604			0.595273	0	-20.000000	0.000000		1.204042	0.207744	0.68667	0.699485	0.336371		0.321887	0.768447	0.000000	0.363445
42	U	0.309566	-0.054461	0	0	0.063776	0.122895		0	0.106555	0	0.035518	0.047358		0.34059	0.085384	-0.226599	-0.167813	0.007891	0.205096		-0.165259	0.278245	0.056728	0.056571	0.147887		0.69217		0.308501	-20.000000	0.000000			1.388522	0	-20.000000	0.000000		0.711162	0.431973	0.355823	0.499652	0.141006		0.000000	0.713859	-0.049499	0.221453
43	C	0.310758	0.499392	0.424992	0.57875	0.453473	0.085598		0.459736	0.395049	0.588642	0.481142	0.071666		0.160059	-0.137483	0.305376	0.467356	0.198827	0.187539		-0.112914	-0.25142	0.335695	-0.009546	0.230161		0.180409		0.159232	0.169821	0.010589			0.000071	0.445499	-20.000000	0.000000		0.553809	0	0.192009	0.248606	0.203469		0.327193	-0.080730	0.649014	0.298492
44	G	0.066744	0.236743	0.179486	0.29259	0.193891	0.070776		0.332114	0.0365	0.16853	0.179048	0.102044		0.145758	-0.067051	0.460866	0.351885	0.222864	0.183511		0.027762	-0.241504	-0.158982	-0.124241	0.101336		-0.278332		0.485383	-20.000000	0.000000			-0.050735	0.245276	-20.000000	0.000000		0.240239	0	0.071763	0.104001	0.090825		-0.017202	0.000000	0.300901	0.094566
45	G	-10	-10	-10	1.197906	-10	0		-10	-10	0.044389	-10	0		-10	-10	-10	0.899088	-10.000000	0.000000		-10	-10	-10	-10.000000	0.000000		0.481909		-10	-10.000000	0.000000			0.464747	2.211034	-20.000000	0.000000		0.920366	-10	-10	-10.000000	0.000000		-0.132153	-0.188112	2.993404	0.891046
46	G	1.973244	2.817892	1.384221	2.606205	2.19539	0.516658		2.288474	2.104161	2.737956	2.376864	0.240728		-0.094715	0	-0.135087	0.141704	-0.022024	0.092877		0.097531	-0.146714	0	-0.016395	0.086880		-0.04635		-0.265562	-20.000000	0.000000			-0.042594	0.453628	-20.000000	0.000000		0.262526	0	-0.110087	0.050813	0.141142		-0.074003	0.051050	0.587901	0.188316
47	U	-0.093777	-0.267732	-0.105062	0.315176	-0.037849	0.176512		0.14673	0.216724	-0.055867	0.102529	0.105597		0.047115	-0.28241	0.04942	0.252738	0.016716	0.149563		0.268246	0.100931	-0.109878	0.086433	0.130874		0.027563		0.230729	-20.000000	0.000000			0.174597	-0.015945	0.079326	0.095271		0.254954	-0.039808	0.154937	0.123361	0.108779		0.265728	0.558255	0.000000	0.274661
48	U	0.179893	0.249909	-0.264546	-0.07958	0.021419	0.193482		0.181813	0.190235	-0.027705	0.114781	0.09499		0.239842	0.289896	0.077184	-0.001729	0.151298	0.113571		0.203598	0.229318	0.085568	0.172828	0.058173		-0.019509		0.27233	-20.000000	0.000000			0.098526	0.366339	-20.000000	0.000000		0.408428	-0.00528	0.107726	0.170291	0.158758		0.000354	0.404417	-0.010843	0.131309
49	G	0.189764	-0.079976	-0.050664	-0.094637	-0.008878	0.099321		0.076798	0.107289	0.245159	0.143082	0.068051		0.062963	-0.018496	0.009696	0	0.013541	0.024711		0.00461	0.059841	0.084951	0.049801	0.030127		-0.046657		0.168231	-20.000000	0.000000			-0.008496	0.114974	0.053239	0.061735		-0.042094	-0.172952	0.004914	-0.070044	0.068605		-0.182357	-0.128475	0.172398	-0.046145
50	A	0.00995	0.098377	-0.180783	0.004327	-0.017033	0.081875		0.078171	0.081237	-0.119575	0.013277	0.088568		0.02153	-0.039933	-0.064734	0.191697	0.027140	0.082278		0.042615	0.020081	0.072099	0.044932	0.018111		0.01554		0.034033	0.024786	0.009247			0.085584	-0.026717	0.029433	0.056151		0.241959	-0.041838	0.11324	0.104454	0.097528		0.174728	0.175061	0.088148	0.145979
51	A	-0.082319	0	0.03732	0.214144	0.042286	0.085929		-0.01077	0.046158	0.176446	0.070611	0.070556		0.115436	0	0.187615	0.606209	0.227315	0.189447		0.082827	-0.00106	-0.15602	-0.024751	0.087513		0		-0.264206	-20.000000	0.000000			0.125439	-0.143681	-20.000000	0.000000		-0.265019	0.011971	0.058597	-0.064817	0.133468		0.205386	0.229494	0.071029	0.168636
52	C	-10	-10	-10	-10	-10	0		-10	-10	-10	-10	0		-10	-10	-10	-10	-10.000000	0.000000		-10	-10	-10	-10.000000	0.000000		-10		-10	-10.000000	0.000000			-10	-10	-10.000000	0.000000		-10	-10	-10	-10.000000	0.000000		-10.000000	-10.000000	-10.000000	-10.000000
53	A	0.616698	-0.26781	-0.191394	-0.222681	-0.016297	0.316498		0	0.003698	-0.230453	-0.075585	0.103245		-0.042564	0	-0.041985	-0.170728	-0.063819	0.053454		-0.176285	-0.147971	-0.191629	-0.171962	0.015994		0.481582	-0.067063	-0.174276	0.080081	0.267667		0.066407	0.262329	0.384461	0.237732	0.114217		-0.184517	0.261151	-0.08535	-0.002905	0.176038		0.000000	0.047672	0.543910	0.197194
54	C	-0.174763	-0.107939	-0.224247	0	-0.126737	0.072768		0	-0.114845	0.129076	0.004744	0.082888		0.014194	-0.10649	-0.126289	0	-0.054646	0.061743		-0.229138	0.018309	0.066968	-0.047954	0.120790		0.025607	0.042074	-0.115843	-0.016054	0.066526		0.17074	0.136423	-0.123032	0.061377	0.122939		-0.006092	0.05105	-0.024766	0.006731	0.029546		-0.013726	0.000529	0.225419	0.070741
55	U	0.046303	0	-10	0	0.023152	0.023152		-10	0.583149	0	-20	0		0.442059	0	-10	-0.028601	-20.000000	0.000000		-10	0.699334	0	-20.000000	0.000000		0.412394	1.125446	-10	-20.000000	0.000000		0	3.645771	0	1.215257	1.620343		-0.120808	0.507008	-10	-20.000000	0.000000		-10.000000	0.552128	0.077598	-20.000000
56	U	0	0	0	-0.29649	-0.074122	0.111184		0.902641	1.224307	1.224064	1.117004	0.142909		0.389878	-0.089487	0	0.128465	0.107214	0.151958		0.91385	1.596111	2.098601	1.536187	0.414891		0.50127	0.816717	-0.195547	0.374146	0.379796		0	2.243173	0.196227	0.813133	0.953359		-0.270652	0.603005	0.132497	0.154950	0.298703		0.000000	0.452918	-0.109064	0.114618
57	A	-10	0	0	-0.222969	-20	0		0.795706	1.0883	0.819436	0.901147	0.124768		-10	-0.25772	0.089668	0.804165	-20.000000	0.000000		2.517706	2.83069	2.637535	2.661977	0.112475		0	0	0.631964	0.210655	0.280873		4.162023	0.937918	-10	2.549970	1.612053		0.533183	0.185246	0.789343	0.502591	0.211563		2.658521	1.890261	-10.000000	2.274391
58	A	-10	-10	-10	-10	-10	0		-10	-10	-10	-10	0		-10	-10	-10	-10	-10.000000	0.000000		-10	-10	-10	-10.000000	0.000000		-10	-10	-10	-10.000000	0.000000		-10	-10	0.691667	-10.000000	0.000000		-10	-10	-10	-10.000000	0.000000		-10.000000	-10.000000	1.223743	-10.000000
59	U	-0.175734	-0.028875	0	0.324731	0.030031	0.14735		0.294227	0.54012	0.702831	0.512393	0.145444		-0.084462	0.477228	0	0	0.098192	0.189518		-0.033396	0.409723	-0.117798	0.086176	0.215698		0	0	0.02903	0.009677	0.012902		0.188056	0.04219	0	0.076749	0.074205		0.124936	-0.283183	0.144526	-0.004574	0.185740		0.776792	-0.140128	-0.253377	0.127762
60	U	0.378159	0.156475	0.069268	0	0.150975	0.116342		0.159437	0.225566	0.076759	0.153921	0.051441		-0.033195	0.289458	-0.119974	0	0.034072	0.127693		0.283981	0.908464	0.661735	0.618060	0.222719		-0.218364	-0.06584	0.160199	-0.041335	0.134356		0.306479	0.035707	0.278113	0.206766	0.114039		-0.274756	-0.205153	-0.030845	-0.170251	0.092938		0.488566	-0.072138	-0.021207	0.131741
61	G	-0.280201	0.049093	-0.222796	-0.1782	-0.158026	0.103559		0.173091	0.283125	0.341038	0.265751	0.061774		0.027033	-0.241915	0.01693	-0.064053	-0.065501	0.088207		0.951616	0.767367	1.270962	0.996649	0.182876		-0.137704	0.038554	0.006776	-0.030791	0.071275		0.677924	-0.062092	0.273016	0.296283	0.254428		0.155247	-0.003915	-0.047101	0.034744	0.080336		0.181638	0.000000	-0.232692	-0.017018
62	G	-10	-10	-10	-10	-10	0		-10	-10	0	-10	0		-10	-10	-10	-10	-10.000000	0.000000		-10	-10	0.667488	-10.000000	0.000000		-10	-10	-10	-10.000000	0.000000		2.000194	-10	-10	-10.000000	0.000000		-10	-10	-10	-10.000000	0.000000		0.563313	-10.000000	-10.000000	-10.000000
63	G	-10	-10	-10	-10	-10	0		-10	-10	-10	-10	0		-10	-10	-10	-10	-10.000000	0.000000		-10	-10	-10	-10.000000	0.000000		-10	-10	-10	-10.000000	0.000000		-10	-10	-10	-10.000000	0.000000		-10	-10	-10	-10.000000	0.000000		-10.000000	-10.000000	-10.000000	-10.000000
64	U	-0.232538	-10	-10	0	-10	0		-10	-0.037879	-10	-10	0		0.580385	-0.270135	-10	0.619475	-20.000000	0.000000		-10	-0.23971	-10	-10.000000	0.000000		0.51955	1.166065	-10	-20.000000	0.000000		-10	-10	-10	-10.000000	0.000000		0.146582	-10	-10	-10.000000	0.000000		-10.000000	0.543405	-10.000000	-10.000000
65	U	-10	-10	-10	-10	-10	0		-10	-10	-10	-10	0		-10	-10	-10	-10	-10.000000	0.000000		-10	-10	-10	-10.000000	0.000000		-10	-10	-10	-10.000000	0.000000		-10	-10	-10	-10.000000	0.000000		-10	-10	-10	-10.000000	0.000000		-10.000000	-10.000000	-10.000000	-10.000000
66	A	0.311634	0.417454	0.785982	1.190215	0.676321	0.311777		0.661619	1.042387	1.849831	1.184612	0.443479		0.540542	0.873903	0.315958	0.245635	0.494010	0.213213		0.706516	0.593432	0.838168	0.712706	0.083642		0	0	0.290886	0.096962	0.129283		0.325102	0.413455	0.573195	0.437251	0.090630		0.068478	0.059897	0.286518	0.138297	0.098814		0.412234	0.940919	0.342214	0.565122
67	A	0.329976	0.295777	0.588201	0.31982	0.383444	0.102379		0.964834	0.827196	1.003564	0.931865	0.069779		0.241573	0.102434	0.068977	-0.177705	0.058820	0.118262		0.02996	0.064184	-0.243538	-0.049798	0.129160		-0.287944	0.004308	0.567047	0.094470	0.315051		0.37902	0.031002	0.190636	0.200219	0.119200		0	0.031525	0.172742	0.068089	0.069769		0.203484	0.053708	0.069801	0.108998
68	A	0	-0.064069	0.366455	-0.09667	0.051429	0.157513		0.700836	0.628189	0.288639	0.539221	0.167055		0.047937	0.292901	0.167534	0.117612	0.156496	0.073721		0.33271	0.303772	-0.011553	0.208310	0.146575		0	0.03873	0.118534	0.052422	0.044075		0.713838	0.121136	0	0.278325	0.290342		0	0.16748	0.281085	0.149522	0.099681		0.863752	0.864283	-0.108966	0.539690
69	A	-0.165537	-0.163029	0.245534	0.00246	-0.020143	0.14414		0.348008	0.396448	0.210339	0.318265	0.07195		0.178722	0.491139	0.427811	0.329497	0.356792	0.102683		1.055745	1.321041	1.463798	1.280195	0.149633		-0.054051	0.026756	0.133785	0.035497	0.065526		0.597764	0.12757	0	0.241778	0.237324		-0.016046	0.283487	0.353201	0.206881	0.148618		0.908334	1.087851	0.000000	0.665395
70	C	0.256658	0.571894	0.458315	0.084242	0.342777	0.172327		0.251388	0.304539	0.194126	0.250018	0.037261		-0.019306	0.641024	0.367863	0.454431	0.361003	0.190155		0.122962	0.312964	0.456229	0.297385	0.116282		-0.140078	-0.229092	-0.270913	-0.213361	0.048855		0.02519	-0.119835	0.731641	0.212332	0.346206		0.250284	0.147503	0.093834	0.163874	0.057607		0.343715	0.000000	0.975625	0.439780
71	G	0.022728	0.142731	0.080578	0.061899	0.076984	0.03467		-0.055183	-0.004757	-0.067346	-0.042429	0.025114		-0.003043	0.224018	0.068993	0.05732	0.086822	0.068598		-0.104598	-0.00213	-0.155194	-0.087307	0.056785		-0.095116	-0.146698	0.004831	-0.078994	0.055884		-0.218388	-0.018922	0.188	-0.016437	0.136291		0.027691	-0.109341	0.059917	-0.007244	0.068064		-0.137187	0.276632	0.385244	0.174896
72	G	0.157789	0.113576	0.204972	0.13394	0.152569	0.028811		0.000518	0.074989	0.040129	0.038545	0.025351		0.018453	0.234213	0.130791	0.162297	0.136439	0.061816		-0.115378	0.140268	-0.053292	-0.009467	0.099824		0.051146	-0.036553	-0.044532	-0.009980	0.040750		0.086431	0.046419	0.20309	0.111980	0.060740		0.043187	-0.102705	0.066693	0.002392	0.070064		-0.171657	0.106751	0.233214	0.056103
73	U	0.158696	0.080012	0.040061	-0.124017	0.038688	0.081353		0.024169	0.077289	-0.066259	0.011733	0.051995		0.084154	0.004871	-0.070813	-0.130305	-0.028023	0.072536		-0.093887	0.026645	-0.172351	-0.079864	0.071006		-0.067027	-0.010109	-0.032214	-0.036450	0.020385		0.001681	-0.014578	0.000534	-0.004121	0.006971		-0.180243	-0.058831	0.015996	-0.074360	0.070589		0.005944	0.129227	0.045489	0.060220
74	G	0.153076	0.04558	-0.056402	-0.087906	0.013587	0.085741		0.081151	0.061354	0.086274	0.07626	0.009937		0.027793	-0.021735	-0.062781	-0.108769	-0.041373	0.044402		0.055557	-0.002178	-0.028021	0.008453	0.031403		0.042753	0.051135	-0.01725	0.025546	0.028531		0.202823	-0.036705	0.084996	0.083705	0.080273		-0.209845	0.114131	0.003225	-0.030830	0.119344		0.015891	-0.098224	-0.033975	-0.038769
75	G	-0.215878	-0.120799	0.102574	-0.145111	-0.094804	0.098689		-0.091981	-0.071912	0.032778	-0.043705	0.050989		0.114524	-0.214206	0.14893	-0.107233	-0.014496	0.146223		0.354011	-0.153799	-0.200531	-0.000106	0.236078		0	0.018535	0	0.006178	0.008238		0.126606	-0.133531	0.480419	0.157831	0.215059		0	0.311795	-0.089375	0.074140	0.158437		0.081355	0.000000	0.417940	0.166432
76	G	0.744081	-10	1.961906	0.107649	0.937879	0.682685		-10	-10	0.711887	-10	0		0.200782	-10	0.106984	-10	-10.000000	0.000000		-10	-10	0	-10.000000	0.000000		-10	-10	0	-10.000000	0.000000		1.450249	-10	2.530712	1.990480	0.540232		-10	-10	-0.223315	-10.000000	0.000000		0.000000	-10.000000	2.047013	-20.000000
77	G	0.499939	1.337125	1.122809	1.080138	1.010003	0.255032		1.095873	-10	0.759799	0.927836	0.168037		0.311994	0.108149	-0.264091	0	0.039013	0.171058		-0.254437	-10	0	-20.000000	0.000000		-10	-10	0	-10.000000	0.000000		2.110197	-10	1.714042	1.912119	0.198077		-10	-10	0.144408	-10.000000	0.000000		0.000000	-10.000000	1.310338	-20.000000
78	G	1.530201	2.032807	1.454706	0.636815	1.413632	0.388408		0.574545	0.798677	-0.070871	0.434117	0.336659		1.561927	1.064176	1.563704	0.589086	1.194723	0.368092		0.452871	-0.022707	0	0.143388	0.206322		-10	-0.203722	0.052886	-20.000000	0.000000		1.186506	-10	0.366507	-20.000000	0.000000		-10	1.318034	1.114515	1.216275	0.101759		0.738692	-10.000000	0.158480	-20.000000
79	A	3.439117	2.690617	3.955898	0.785296	2.717732	0.979776		0.647369	0.56832	0.300513	0.5054	0.136592		2.928711	4.252345	4.418782	3.602771	3.800652	0.534911		1.182334	1.376345	1.211649	1.256776	0.079713		1.597233	0.370391	3.255546	1.741057	1.009659		0.658648	0.148924	-10	-20.000000	0.000000		4.327737	2.824116	3.727951	3.626602	0.534990		2.094447	0.996920	-10.000000	1.545683
80	C	0.54032	0.49555	0.484112	0.319696	0.459919	0.070112		0.345734	0.318735	-0.177037	0.162477	0.226343		1.192174	2.039727	1.839868	2.570242	1.910503	0.394482		0.025672	0.128129	0.274792	0.142864	0.087952		0.990058	-0.137942	1.691562	0.847893	0.657223		0.121523	0.130066	-10	0.125795	0.004271		0.194288	1.067452	1.746304	1.002682	0.538929		0.281890	0.000000	-10.000000	-20.000000
81	G	0	0.137767	0.501069	-10	-20	0		0.746609	0.670225	-10	0.708417	0.038192		0.803147	1.61735	1.148788	-10	1.189761	0.285059		1.057724	1.215458	-10	1.136591	0.078867		-10	-0.224036	0.767688	-20.000000	0.000000		-10	-10	-10	-10.000000	0.000000		-10	0.292105	1.03838	-20.000000	0.000000		-10.000000	-10.000000	-10.000000	-10.000000
82	A	-0.098369	-0.010151	0.443898	-0.271007	0.016093	0.213903		0.45697	0.818808	0.399277	0.558351	0.173637		0.449589	0.789908	1.098287	0.143933	0.620429	0.323668		0.733799	1.205523	0.828128	0.922483	0.188693		0.82949	0.054959	1.786734	0.890395	0.597560		2.9648	0.281755	-10	-20.000000	0.000000		-0.052809	0.838486	2.18275	0.989476	0.795516		2.035792	1.131592	-10.000000	1.583692
83	U	-0.195761	-0.118381	0.353474	0	0.009833	0.17182		0.246918	0.194713	0.101513	0.181048	0.053023		0.203704	0.850483	0.746299	0.341462	0.535487	0.262904		0.6277	0.758737	0.618254	0.668230	0.060338		1.608472	0.032712	1.149208	0.930130	0.598279		0.133757	0.09262	-0.136639	0.029913	0.111035		0	0.316294	0.695754	0.337350	0.238936		0.842848	-0.186646	-0.238992	0.139070
84	C	-10	0.081983	-0.146861	-10	-10	0		0.727849	-10	-10	-10	0		-10	0.875971	0.038205	-10	-10.000000	0.000000		0	-10	-10	-10.000000	0.000000		-10	-10	0	-10.000000	0.000000		-10	-10	2.325204	-10.000000	0.000000		-10	-10	-0.107286	-10.000000	0.000000		-10.000000	-10.000000	2.455083	-10.000000
85	C	1.064391	2.388845	0.406466	4.047777	1.97687	1.241441		1.843593	1.752963	4.271676	2.622744	1.099288		-0.106003	-0.0362	-0.082024	1.038456	0.203557	0.417449		-0.106623	0	0.426984	0.106787	0.213465		0.140582	0	-0.006265	0.044772	0.063873		0	-0.18837	0.632823	0.148151	0.323115		0.05035	0	0.036553	0.028968	0.019312		0.000000	0.000000	0.791381	0.263794
86	C	3.810659	6.044555	2.310717	13.602842	6.442193	3.580324		4.992563	6.294011	13.823274	8.369949	3.63555		0.504101	0.041966	0.516481	0.858433	0.480245	0.219139		0.178042	-0.079178	0.253342	0.117402	0.131053		-0.017831	-10	0.382735	-20.000000	0.000000		-0.164707	0	1.168012	0.334435	0.555718		0.752847	-10	0.400764	-20.000000	0.000000		0.333283	0.000000	1.218325	0.517203
87	G	0.183531	0.323775	0	0.78171	0.322254	0.230489		-0.034456	0.368348	0.282218	0.20537	0.159884		0.11715	-0.077283	0	-0.272638	-0.058193	0.116768		-0.183396	0.034891	0	-0.049502	0.089263		-0.176341	0.115299	-0.199775	-0.086939	0.134825		0	0.614058	0	0.204686	0.272915		-0.214326	-0.277309	0.173875	-0.105920	0.186530		0.000000	-0.206902	0.052673	-0.051410
88	U	0.282466	0.057488	0	0	0.084988	0.098739		-0.141576	0.177586	0.058156	0.031389	0.115309		0.288692	0.249504	0	0	0.134549	0.134549		0.09847	0.216636	0	0.105035	0.074400		0.162842	0.424398	0.468286	0.351842	0.126000		0	0.954194	0	0.318065	0.424086		0.230032	0.274312	0.67283	0.392392	0.186959		0.000000	0.137861	0.000000	0.045954
89	A	-0.060768	0.184763	0.21456	-0.087083	0.062868	0.136793		0.808604	0.808795	0.399129	0.672176	0.182031		0.24601	0.395984	0.513547	0.176174	0.332929	0.121837		0.953247	0.710023	0.666757	0.776676	0.117714		0.24075	0.024999	0.699596	0.321782	0.251876		0.437653	0.210903	0	0.216185	0.147645		0.643867	0.193933	0.923289	0.587030	0.262065		0.377063	0.378067	0.000000	0.251710
90	A	0.008862	0	0	-0.149218	-0.035089	0.057064		0.422216	0.395422	0.01588	0.277839	0.17464		0.661135	0.10726	0.168643	0.708576	0.411403	0.273452		0.844667	0.773742	0.420034	0.679481	0.172965		0.284475	0.084215	0.3118	0.226830	0.095077		0.230523	0.323612	0	0.184712	0.123141		0.338842	0.291091	0.683702	0.437878	0.163882		0.401797	0.539457	0.000000	0.313751
91	C	0.048049	0	0	-0.275224	-0.056794	0.109215		0	-0.214669	0	-0.071556	0.095409		1.750082	0.400899	0.25367	1.340828	0.936370	0.609085		0	0	0	0.000000	0.000000		1.238007	1.007056	-10	1.122531	0.115475		0	1.101929	-0.111645	0.330095	0.514556		0.323059	1.221653	-10	-20.000000	0.000000		0.000000	-0.157825	0.661551	0.167909
92	A	1.220908	0.790876	0.935166	0.473433	0.855096	0.222941		0.146396	0.193442	0.116856	0.152231	0.027474		2.633106	5.176019	5.298672	3.606092	4.178472	1.058873		0.366847	0.423525	0.257934	0.349435	0.061001		5.489314	1.888926	6.073248	4.483829	1.729936		0.021101	0.302153	-0.168608	0.051549	0.167070		3.125202	1.760187	3.351147	2.745512	0.656883		0.320859	0.420290	0.000000	0.247050
93	U	0.361	0.218501	0.173568	0.107541	0.215152	0.074598		0.097401	0.098446	0.031699	0.075848	0.029433		0.682427	1.04584	1.141044	0.809176	0.919622	0.173820		0.171481	0.182875	0.080384	0.144913	0.043020		0.728197	0.469538	1.670477	0.956070	0.476271		-0.008126	0.143662	-0.101742	0.011265	0.088265		0.983892	0.606303	0.917372	0.835856	0.153035		0.125536	0.071291	-0.222896	-0.008690
94	C	0.158345	0.109222	-0.03838	0.113372	0.08564	0.06201		0.111373	0.210454	0.101879	0.141236	0.046146		-0.013981	0.013978	0.014312	0.181895	0.049051	0.066422		0.021306	0.031969	-0.004656	0.016206	0.013908		0.114557	0.02885	0.181242	0.108216	0.052911		0.018504	0.037663	-0.177176	-0.040337	0.091227		0.00299	0.05184	0.224324	0.093051	0.087515		0.053097	0.007262	-0.110787	-0.016810
95	C	0.224251	0.435438	0.02595	1.124896	0.452634	0.336131		0.401257	0.654417	0.977023	0.677566	0.199638		-0.117464	-0.094782	0.042536	0.273471	0.025940	0.132063		0.037256	0.00128	0.00098	0.013172	0.016056		0.03591	-0.129466	0	-0.031185	0.065520		0.110629	-0.052457	0.549386	0.202519	0.231244		0.092761	-0.294916	0.065189	-0.045655	0.166173		0.093330	0.000000	0.541170	0.211500
96	G	0	-0.229562	-0.217569	0.297847	-0.037321	0.186245		0.054122	0.113693	-0.047474	0.040114	0.058392		-0.132741	-0.230286	0.151621	0.332721	0.030329	0.211842		-0.041621	-0.060047	-0.131272	-0.077647	0.035750		0	-0.057169	-0.175917	-0.077695	0.065481		0.001877	0.004137	0.484492	0.163502	0.213993		0.147887	0.02971	0.198255	0.125284	0.063716		0.293101	0.000000	0.401359	0.231487
97	U	-0.258907	-0.146364	0.03291	-0.025414	-0.099444	0.103192		-0.101485	-0.016383	-0.081615	-0.066494	0.033408		-0.130239	0.0092	-0.020816	-0.099807	-0.060416	0.054608		-0.008341	-0.037604	-0.125089	-0.057011	0.045385		-0.018198	-0.007171	0.06655	0.013727	0.035215		0.00367	0.029563	-0.035037	-0.000602	0.022957		-0.003025	0.127924	0.132688	0.085862	0.059258		0.291625	-0.025505	-0.042040	0.074693
98	C	-0.246249	-0.152673	-0.14187	0.10466	-0.109033	0.106846		-0.260492	-0.112227	-0.051798	-0.141506	0.079324		0.145745	0.095559	-0.270408	0.131774	0.025667	0.148038		-0.235046	-0.111832	-0.200386	-0.182421	0.047060		0.112811	0.065935	-0.084032	0.031571	0.077069		-0.15138	0.122029	-0.114092	-0.047814	0.113229		0.032154	0.145092	0.045063	0.074103	0.047326		-0.119486	0.200142	-0.047800	0.010952
99	C	-0.090619	-0.264599	0	-0.011583	-0.0917	0.08645		-0.095073	0.181302	-0.089203	-0.000991	0.121529		0.052742	-0.280132	0	0.167445	-0.014986	0.132573		0	0.092417	0	0.030806	0.041074		-0.094488	0.544126	0	0.149879	0.262831		0	1.582965	0	0.527655	0.703540		-0.058364	0.121234	-0.012338	0.016844	0.069593		0.000000	0.261759	-0.164924	0.032278
100	U	0.082319	0.046434	0	0.095991	0.056186	0.032969		1.628078	1.472413	0.829898	1.31013	0.320155		0.128715	0.182251	0	0.301486	0.153113	0.088755		0.473044	0.776185	0.555292	0.601507	0.116452		0.113382	0.638993	-0.043799	0.236192	0.268534		0	1.055986	0	0.351995	0.469327		-0.006908	0.25916	0.115572	0.122608	0.091034		0.000000	0.621013	0.000000	0.207004
101	A	0.020309	0.123988	0.028215	0.057761	0.057568	0.033306		1.118566	0.855973	0.215836	0.730125	0.342859		0.148024	0.218896	0.231078	0.286293	0.221073	0.037613		1.582119	1.711762	1.287523	1.527135	0.159741		-0.081936	0.050514	0.466047	0.144875	0.214115		0.725855	0.464479	-10	-20.000000	0.000000		0.352209	0.244092	0.597843	0.398048	0.133197		1.843783	2.447913	-10.000000	2.145848
102	A	0.134611	0.18041	0.064061	0.032312	0.102848	0.054662		0.456873	0.549845	0.081166	0.362628	0.187642		0.029155	0.050093	0.130009	0.108775	0.079508	0.039884		0.666105	1.044909	0.511844	0.740953	0.202637		-0.033064	0.029448	0.163303	0.053229	0.073383		0.142764	0.312023	0	0.151596	0.106951		0.251793	0.191614	0.225849	0.223085	0.020981		1.426295	1.508404	0.000000	0.978233
103	C	0.504886	0.573213	-0.180064	0.502135	0.350042	0.265053		0.635384	1.249368	0.417826	0.767526	0.321228		0.076824	0.04587	0.142868	0.181906	0.111867	0.050520		0.140785	0.442958	0.064358	0.216034	0.151283		-0.05713	-0.011853	0.202575	0.044531	0.105363		-0.047057	0.146371	0.027761	0.042358	0.069341		0.163639	-0.082363	0.068093	0.049789	0.088102		0.731459	0.279968	-0.126585	0.294947
104	G	0.149336	0.032011	0.153268	0.208653	0.135817	0.051903		0.509681	0.455314	0.258359	0.407785	0.099617		0.026883	-0.043459	0.209258	0.279225	0.117977	0.126265		0.390664	0.483977	0.342377	0.405673	0.052203		-0.068687	-0.147487	0.209343	-0.002277	0.141080		-0.133855	0.153795	-0.058579	-0.012880	0.111116		0.091971	-0.040978	0.051744	0.034246	0.050149		0.122323	0.286506	-0.207456	0.067124
105	G	-0.253487	0	0.149307	0.126124	0.005486	0.132229		0.337943	0.295925	-0.071328	0.187513	0.172561		0.175873	0.01369	0.423473	0.515247	0.282071	0.187289		0.433233	0.456641	0.060152	0.316675	0.171016		-0.187577	-0.214273	0.352854	-0.016332	0.246124		0.03863	0.226322	0.266096	0.177016	0.092257		0.215488	0.015534	0.292549	0.174524	0.105993		0.413991	0.000000	0.011107	0.141699
106	C	0.219666	0.57468	0.565982	0.289251	0.412395	0.157936		0.813501	0.936417	0.240103	0.66334	0.282158		0.04754	0.246282	-0.130633	0.229008	0.098049	0.139596		-0.059391	-0.102735	-0.183945	-0.115357	0.045725		0	0	0.001754	0.000585	0.000780		0	0.190328	1.095715	0.428681	0.444689		0	0.1248	-0.025119	0.033227	0.061049		0.140672	0.000000	0.920124	0.353599
107	G	0.22419	-0.061608	0.104275	-0.088838	0.044505	0.119728		0.123246	0.159916	-0.065151	0.07267	0.091881		0.174401	-0.034042	0.27359	-0.025267	0.097171	0.126825		0.074362	0.034309	-0.181822	-0.024384	0.104959		0	-0.117198	-0.158753	-0.091984	0.061322		-0.177381	0.160233	0.309405	0.097419	0.183200		0.245063	0.070356	0.081931	0.132450	0.075075		0.000000	-0.150812	0.120644	-0.010056
108	A	0.243082	-0.174796	-0.056357	-0.016885	-0.001239	0.12216		0.037291	0.136957	-0.05023	0.041339	0.063745		0.510496	0.11779	0.281939	0.372174	0.320600	0.120735		0.236118	0.225727	0.149701	0.203849	0.036098		0.164196	0.105912	0.084786	0.118298	0.030599		-0.068014	0.206568	0	0.046185	0.106922		0.373178	0.296369	0.668261	0.445936	0.148217		0.107200	0.230011	0.000000	0.112404
109	C	0.194204	-10	-10	-10	-10	0		-10	-10	-10	-10	0		1.422791	-10	-10	-10	-10.000000	0.000000		-10	-10	-10	-10.000000	0.000000		0.941014	1.079321	-10	1.010167	0.069154		-10	2.043592	-0.009174	-20.000000	0.000000		0.11314	1.418778	-10	-20.000000	0.000000		-10.000000	-0.019943	1.276286	-20.000000
110	A	0.924376	0.526144	0.431634	0.257833	0.534997	0.19469		0.584851	0.412913	0.028828	0.342197	0.208913		0.839451	0.808884	1.117242	0.988446	0.938506	0.114338		0.460076	0.276441	0.266592	0.334370	0.083804		1.190494	0.357231	1.42728	0.991668	0.422959		-0.247776	0.332197	0	0.028140	0.202704		1.554207	0.885153	1.375304	1.271555	0.257601		0.191173	0.759777	0.000000	0.316983
111	G	0.185302	0.169819	0.102859	-0.024359	0.108405	0.069155		0.29993	0.275641	0.057763	0.211111	0.102232		0.04763	0.324317	0.102687	-0.001394	0.118310	0.103003		0.252512	0.182682	0.224618	0.219937	0.024837		0.048007	0.070254	0.287827	0.135363	0.101643		-0.01654	0.08771	0	0.023723	0.042658		0.285497	0.158586	0.24169	0.228591	0.046670		-0.047921	0.046288	-0.218807	-0.073480
112	A	0.014852	0.106979	0.119075	0.013963	0.063717	0.04931		0.114829	0.131442	0.100589	0.11562	0.010548		-0.020686	0.116464	0.129537	0.018407	0.060930	0.062070		0.132168	0.166324	0.20661	0.168367	0.025495		0.068565	0.028031	0.033028	0.043208	0.016905		0.09698	0.006141	0	0.034374	0.041737		0.259456	0.042884	0.162989	0.155110	0.074817		0.199082	0.257940	-0.268108	0.062971
113	C	0	-0.106904	-0.117431	0.392276	0.041985	0.175145		0.100873	0.237666	0.335898	0.224812	0.082626		0.018901	-0.205407	0.344094	0.195345	0.088233	0.181486		0.05543	0.094155	0.219244	0.122943	0.064200		0.104711	0.046761	-0.041015	0.036819	0.051889		-0.18384	0.074288	-0.262006	-0.123853	0.132094		0.244292	0.127728	0.22008	0.197367	0.046426		0.515194	0.036097	-0.016739	0.178184
114	U	0.218506	0.313524	0.049261	0.049289	0.157645	0.10837		0.258415	0.25799	0.037327	0.184577	0.098167		-0.055432	0.086575	-0.08874	-0.093366	-0.037741	0.062158		-0.100633	-0.019745	-0.035541	-0.051973	0.032440		0.000955	0.02439	-0.124806	-0.033153	0.061102		-0.177745	0.092097	0.081841	-0.001269	0.117651		0.017197	-0.014127	-0.034855	-0.010595	0.018528		0.223530	0.032017	0.109928	0.121825
115	G	-0.101012	-0.167006	-0.219819	-0.151311	-0.159787	0.033626		0.125176	0.191164	0.002554	0.106298	0.069163		0.395322	-0.028564	-0.034276	-0.011244	0.080309	0.157506		0.354768	0.502403	0.586182	0.481118	0.084233		0.153534	0.156066	-0.049127	0.086824	0.090634		0.251355	0.200207	-0.172699	0.092954	0.177102		0.102059	0.203602	0.166547	0.157403	0.036896		0.311673	-0.157076	-0.257562	-0.034321
116	C	-0.117402	0	-10	-10	-10	0		0	0	-10	0	0		0.846683	0	-10	-10	-10.000000	0.000000		0	0	-10	0.000000	0.000000		0.688829	1.369144	-10	1.028987	0.340157		0	2.589015	0.417379	1.002131	1.057923		0	1.054759	-10	-20.000000	0.000000		0.000000	0.488472	1.005054	0.497842
117	A	-0.008996	0.037816	-0.068726	-0.181299	-0.055301	0.069711		0.03117	0.146071	-0.231046	-0.017935	0.142074		0.071507	0.065952	-0.208793	0.030786	-0.010137	0.099328		-0.066016	-0.044147	-0.194559	-0.101574	0.061990		0.203634	0.088846	-0.167399	0.041694	0.139395		0.040042	0.307688	0.153525	0.167085	0.093736		0.138008	0.246406	0.128944	0.171119	0.050191		-0.067861	0.183037	0.104073	0.073083
118	C	0.538017	0.718896	0.312654	1.33919	0.727189	0.306		0.588477	0.641238	1.471436	0.900384	0.380701		0.154003	0.347851	0.085179	0.26647	0.213376	0.093785		-0.027531	0.11776	0.051336	0.047188	0.049813		0.150623	0.03444	0.077162	0.087408	0.042143		0.151296	0.044294	0.421272	0.205621	0.143768		0.195492	0.045582	0.183376	0.141483	0.063934		0.159398	-0.190199	0.271722	0.080307
119	G	0.074043	0.205268	0.166687	0.194085	0.160021	0.042989		0.511509	0.432333	0.166484	0.370109	0.13575		0.106183	0.138162	0.171731	0.259998	0.169018	0.046846		0.353498	0.447556	0.368511	0.389855	0.038467		0	-0.009805	0.165072	0.051756	0.075544		0.364584	0.083372	0	0.149319	0.143510		-0.042876	0.063079	0.24574	0.088648	0.104728		0.355115	-0.217617	-0.153203	-0.005235
120	G	0	-0.19053	-0.075386	-0.016053	-0.070492	0.062466		-0.091912	0.077996	0.171368	0.052484	0.096264		-0.072421	0.063048	0.08136	-0.112304	-0.010079	0.082283		-0.005171	0.260917	0.081325	0.112357	0.099040		-0.121698	0.004137	0.172182	0.018207	0.102650		0.371589	0.039712	0.362897	0.258066	0.145569		-0.0403	-0.056853	0.026881	-0.023424	0.033537		0.136412	-0.174478	0.039714	0.000549
121	C	-0.020976	-0.009428	-0.015341	-0.004597	-0.012586	0.005573		-0.019604	-0.037888	-0.044854	-0.034115	0.009674		-0.042449	0.085864	-0.019762	-0.018761	0.001223	0.042321		-0.08899	0.040166	-0.0623	-0.037042	0.051472		-0.208058	-0.017789	0.083022	-0.047608	0.106966		-0.001849	0.02416	0.099891	0.040734	0.039438		-0.114801	0.032864	-0.005069	-0.029002	0.057199		0.036955	-0.010679	0.043567	0.023281
122	C	-0.203702	-0.165708	-0.044954	0.237919	-0.044111	0.141015		-0.166816	0.022079	0.21439	0.023218	0.127448		-0.000957	-0.068181	-0.036222	-0.007271	-0.028157	0.024044		-0.088281	0.046434	-0.103027	-0.048291	0.063150		0.011022	-0.039129	-0.015102	-0.014403	0.016950		0.147081	0.010166	0.096625	0.084624	0.049639		-0.058486	-0.004321	-0.018318	-0.027042	0.020963		-0.055899	0.049557	0.159122	0.050927
123	C	-0.167803	0.068364	0.17257	0.226374	0.074876	0.124596		-0.048075	0.066658	0.308521	0.109035	0.132991		-0.115857	0.172127	-0.12273	-0.165518	-0.057994	0.115061		-0.021705	-0.02871	-0.064528	-0.038314	0.017476		0.10209	-0.10587	-0.041509	-0.015096	0.078124		0.127196	-0.047532	0.122543	0.067402	0.076623		0.162679	-0.114337	0.039241	0.029194	0.095687		0.081015	0.000000	0.093348	0.058121
124	U	-0.072468	0.213039	0.158081	0	0.074663	0.110897		-0.0093	-0.03217	0.085374	0.014634	0.047159		-0.065217	0.195652	0.069082	0	0.049879	0.082488		-0.081651	0.011505	0.060462	-0.003228	0.052282		0.144414	-0.052117	0.050727	0.047675	0.066528		0.156378	-0.000352	0.016744	0.057590	0.065859		0.207394	-0.010164	0.028969	0.075400	0.087996		0.117039	0.007142	-0.027825	0.032119
125	G	0.109398	0.14934	-0.010839	0.038986	0.071721	0.057648		0.192952	0.043584	0.197612	0.144716	0.067421		0.027821	0.091841	0.01523	-0.103371	0.007880	0.055626		0.05466	0.045432	0.132369	0.077487	0.036588		0.065151	-0.044367	-0.143316	-0.040844	0.070663		-0.022723	-0.011717	0.01818	-0.005420	0.015733		0.133308	-0.030275	0.030074	0.044369	0.059293		0.088213	-0.083008	-0.039460	-0.011418
126	C	0.648432	0.966238	0.178528	2.176508	0.992427	0.592041		1.106562	1.027263	1.961865	1.36523	0.397756		0.023484	0.203327	-0.123594	0.39559	0.124702	0.174756		0.114349	-0.12356	0.352987	0.114592	0.158930		-0.174598	-0.081477	0	-0.085358	0.059493		0	0.021173	0.446858	0.156010	0.193898		0.070647	0.063677	-0.000025	0.044766	0.029861		-0.102349	0.000000	0.361801	0.086484
127	C	2.193	4.291407	0.979301	10.970044	4.608438	3.180803		3.024544	3.409381	8.486931	4.973619	2.342208		0.391979	0.653396	0.669083	0.65191	0.591592	0.099807		0.399635	0.303478	0.712168	0.471760	0.160272		-0.152471	-10	-0.277189	-0.214830	0.062359		0.291288	-0.199358	1.266516	0.452815	0.542467		0.65986	-10	0.387263	-20.000000	0.000000		0.731250	-10.000000	0.945201	0.838226
128	U	0.395997	0.336378	0.093373	0.242859	0.267152	0.099036		0.324728	0.554426	-0.181868	0.232429	0.276198		0.502523	0.546254	0.515697	-0.298634	0.316460	0.307547		0.058316	-0.085556	-0.287687	-0.104976	0.121808		0.132988	-0.005456	-0.088915	0.012872	0.080077		-0.006886	0.1548	-0.198035	-0.016707	0.120885		1.746852	0.665017	1.073166	1.161679	0.390116		0.210453	0.348084	-0.133446	0.141697
129	C	0.867718	0.540025	1.413044	0.140062	0.740212	0.400169		0.039618	0.042513	-0.028905	0.017742	0.031098		1.211822	1.403732	1.591815	0.977961	1.296332	0.201441		0.317483	0.013659	0.203881	0.178341	0.109788		0.730707	0.25997	0.787741	0.592806	0.221890		0.34988	-0.000217	0	0.116554	0.155550		1.220022	0.897606	1.369625	1.162418	0.176541		0.301764	0.148888	-0.220157	0.076832
130	U	0.693908	0.360042	0.292637	0.091098	0.359421	0.167553		0.233523	0.340563	-0.257056	0.105677	0.241822		0.82493	1.216976	0.679452	1.236529	0.989472	0.237281		0.241336	0.113019	0.349398	0.234585	0.081043		0.881637	0.478808	1.537973	0.966140	0.381223		0.113607	0.371318	0	0.161642	0.139785		1.532842	1.205743	1.628894	1.455826	0.166722		0.161196	0.442910	0.000000	0.201368
131	U	0.709161	-0.226951	-10	-0.270106	-20	0		-10	-10	-10	-10	0		1.853719	2.311611	-10	2.120431	2.095254	0.161023		-10	-10	-10	-10.000000	0.000000		1.700338	3.23086	-10	2.465599	0.765261		-10	-10	-10	-10.000000	0.000000		2.547809	3.765398	-10	3.156603	0.608795		-10.000000	-10.000000	-10.000000	-10.000000
132	A	0.525292	0.538698	0.235985	0.119763	0.354935	0.17706		0.534419	0.714138	0.004876	0.417811	0.27529		0.315368	0.758648	0.592072	0.66169	0.581945	0.133288		0.226308	0.367555	0.346841	0.313568	0.058173		0.758802	0.424383	1.027129	0.736771	0.208259		-0.190296	0.552553	0.008715	0.123657	0.285931		0.923827	0.66108	0.703526	0.762811	0.107344		-0.243668	0.584719	-0.163163	0.059296
133	G	0.132447	-0.034218	0.172174	0.046179	0.079146	0.073165		0.365446	0.418348	0.066276	0.283357	0.14472		0.076227	0.080219	0.28323	0.164014	0.150922	0.072700		0.264727	0.341046	0.423223	0.342999	0.053483		0.104842	-0.003864	0.395973	0.165650	0.153548		-0.054904	0.074288	0	0.006461	0.045218		0.063853	0.085641	0.125257	0.091584	0.022449		-0.162367	0.163599	-0.145192	-0.047987
134	G	-0.065609	0.078617	0.244171	0.054621	0.07795	0.083444		0.519344	0.420807	0.196349	0.378834	0.121656		-0.096545	0.060748	0.092423	0.08689	0.035879	0.066212		0.523419	0.653914	0.772511	0.649948	0.084352		-0.00642	-0.05411	0.191927	0.043799	0.098752		0.392864	0.041105	0.308692	0.247554	0.137633		-0.13358	0.107034	-0.024557	-0.017034	0.082712		-0.020199	0.140047	-0.230612	-0.036921
135	U	-0.129603	-0.023446	0.089126	0.030102	-0.008455	0.068069		0.028884	0.043814	-0.030008	0.01423	0.029492		-0.166297	-0.060154	0.034711	0.022351	-0.042347	0.070878		-0.011852	0.012893	-0.028684	-0.009215	0.014738		-0.190107	-0.027041	0.025496	-0.063884	0.084149		0.156256	-0.033266	0.212872	0.111954	0.096813		-0.124096	0.042555	-0.052477	-0.044673	0.058152		-0.006518	-0.096265	0.027378	-0.025135
136	G	-0.147286	-0.117831	0.034722	0.050048	-0.045087	0.087472		0.032646	0.002535	0.015981	0.017054	0.010395		-0.057889	-0.086706	-0.00934	0.033215	-0.030180	0.042117		0.006364	0.024243	-0.039949	-0.003114	0.024556		-0.014286	-0.02487	0.021951	-0.005735	0.018457		-0.022751	-0.03497	0.122354	0.021544	0.067207		0.052609	-0.002971	-0.017126	0.010838	0.027848		0.073634	-0.085604	-0.016627	-0.009533
137	U	0.105761	0.150043	0.071721	0.047584	0.093777	0.034125		0.20013	0.163252	0.007644	0.123675	0.077354		-0.074635	0.00792	-0.055622	0.019041	-0.025824	0.039304		-0.072813	-0.01335	-0.007945	-0.031369	0.027629		0.115401	-0.049811	-0.005158	0.020144	0.063505		0.022034	-0.012318	0.129001	0.046239	0.055175		0.086039	-0.01609	0.007151	0.025700	0.040226		0.099920	-0.016401	0.006208	0.029909
138	G	-0.174589	-0.156853	0.117995	0.143107	-0.017585	0.148136		0.109896	0.166565	0.100578	0.125679	0.027257		0.003905	-0.14008	0.133002	0.069763	0.016647	0.084735		0.09939	0.049619	0.053106	0.067372	0.021346		0.096088	-0.05681	0.08371	0.040996	0.065204		0.22901	-0.042986	0.203722	0.129915	0.115267		0.045949	-0.057477	0.033683	0.007385	0.043241		0.072412	-0.238883	0.062113	-0.034786
139	U	-0.171709	-0.182258	-0.071503	0.020104	-0.101341	0.075642		-0.098226	-0.036151	-0.108434	-0.080937	0.029857		-0.033767	-0.095977	-0.113623	0.042325	-0.050260	0.054540		-0.047461	0.046982	-0.026212	-0.008897	0.037253		-0.001896	-0.020278	0.064683	0.014170	0.033676		0.106969	0.002885	-0.049324	0.020177	0.057862		0.096344	0.059617	0.108639	0.088200	0.019055		0.013377	0.043286	-0.056415	0.000083
140	U	0.050462	0	0	-0.122078	-0.017904	0.052087		-0.217782	-0.095859	0	-0.104547	0.07549		0.11274	0	0	0.001379	0.028530	0.042105		-0.175377	-0.185357	0	-0.120245	0.080163		0.100037	0.038083	0	0.046040	0.035998		0	0.149609	-0.026561	0.041016	0.072395		-0.042985	0.225333	-0.115493	0.022285	0.135365		0.000000	0.010834	0.125195	0.045343
141	C	0.112648	0.239654	-0.206402	-0.067707	0.019548	0.156603		0.214169	0.530735	-0.145075	0.199943	0.230012		0.009622	-0.110059	-0.084729	-0.04141	-0.056644	0.040750		-0.102025	-0.082958	-0.102728	-0.095904	0.008630		0.005419	0.007418	-0.028745	-0.005303	0.015628		0.055931	0.027708	-0.082669	0.000324	0.055328		0.020477	0.142113	0.027037	0.063209	0.052603		-0.193122	-0.061826	-0.056885	-0.103944
142	A	0.188949	0.159989	0.031447	-0.001973	0.094603	0.079866		0.323937	0.260517	0.099239	0.227898	0.085773		0.080417	0.117951	0.105815	0.052132	0.089079	0.022804		0.149565	0.133627	0.328008	0.203733	0.082850		0.033767	-0.039524	0.070876	0.021706	0.040820		0.288087	0.052838	0	0.113642	0.116297		0.000587	0.087936	0.131491	0.073338	0.048501		0.083642	0.311133	0.000000	0.131591
143	A	0.352843	0.17068	0.426973	0.121865	0.26809	0.121818		0.35504	0.292272	0.241369	0.296227	0.039209		0.153586	0.292942	0.400411	0.347899	0.298709	0.075446		0.353694	0.397247	0.537147	0.429363	0.071856		0.121676	0.044823	0.388604	0.185034	0.135713		0.583433	0.083106	0	0.222180	0.240836		0.558277	0.287863	0.403149	0.416430	0.094565		0.404501	0.461208	0.000000	0.288570
144	U	0.619225	0.568698	0.901574	0.158649	0.562037	0.201694		0.482992	0.469616	-0.03833	0.304759	0.228726		0.715013	0.781093	1.020323	0.596918	0.778337	0.122371		0.526161	0.664881	0.932039	0.707694	0.149563		0.289223	-0.003024	0.771049	0.352416	0.279089		0.501522	0.081975	0	0.194499	0.204682		0.731402	0.470426	0.978779	0.726869	0.170962		0.702764	0.319228	0.000000	0.340664
145	G	1.309419	0.757377	0.942086	0.486191	0.873768	0.251984		0.31093	0.342865	0.376672	0.343489	0.022122		0.353835	0.572424	0.46375	0.247321	0.409332	0.108755		0.038755	0.413593	0.287282	0.246543	0.138525		0.047353	0.051549	0.170731	0.089878	0.053902		0.174599	0.034625	0.343411	0.184212	0.106133		0.06275	0.032554	0.076568	0.057290	0.016491		0.075787	-0.223428	0.144776	-0.000955
146	A	0.724031	0.50548	0.678783	0.133565	0.510465	0.190942		0.577015	0.527436	0.245819	0.45009	0.136181		0.601291	0.913036	1.061976	0.507325	0.770907	0.216599		0.462345	0.726886	0.651394	0.613541	0.100798		0.039379	0.074839	0.291873	0.135364	0.104340		0.507963	0.076066	0	0.194677	0.208858		0.340054	0.18715	0.481196	0.336134	0.099322		0.575124	0.323604	0.000000	0.299576
147	A	0.006464	0	-0.2859	-0.089181	-0.092154	0.096873		0.141218	0.37105	0	0.170756	0.133529		0.571156	-0.146152	0.362804	0.559491	0.336825	0.241488		0.590155	0.57066	0.325505	0.495440	0.113290		0.035	0.170426	0.010381	0.071936	0.065660		0.06533	0.250079	0	0.105136	0.096628		0.219749	0.266134	0.425527	0.303803	0.081149		0.403167	0.422332	0.000000	0.275166
148	C	-0.159704	0	0	-10	-0.079852	0.079852		0	-0.257176	-10	-20	0		1.238499	0	0	0.221354	0.364963	0.436768		0.042379	-0.292014	-10	-20.000000	0.000000		0.808759	0.869124	0	0.559294	0.372863		0	1.150344	-0.217745	0.310866	0.559652		-0.166679	1.311282	0	0.381534	0.619832		0.000000	0.499247	0.804412	0.434553
149	A	0.195078	-0.01653	-0.19416	-0.154538	-0.042538	0.131812		0.515488	0.421085	-0.064465	0.290703	0.236778		0.110752	-0.048872	-0.170182	-0.208001	-0.079076	0.110016		0.452771	0.652261	0.34651	0.483847	0.112276		-0.013186	0.148604	0.161891	0.099103	0.074859		0.056557	0.222496	-0.263395	0.005219	0.179076		0.013715	0.149428	0.109921	0.091021	0.051537		0.199530	0.432503	-0.206450	0.141861
150	G	-0.028921	-0.154231	-0.288333	-0.023888	-0.123843	0.097439		0.182627	0.295439	0.177377	0.218481	0.051305		0.03677	-0.126091	-0.097332	-0.044001	-0.057664	0.054048		0.218415	0.565928	0.342396	0.375580	0.126899		0.049255	0.122855	0.172177	0.114762	0.043671		0.294301	0.240216	0.060355	0.198291	0.091957		-0.033956	0.155307	0.066785	0.062712	0.064445		0.242082	0.112981	-0.185716	0.056449
151	U	-0.017114	-0.106142	0	-0.047293	-0.042637	0.03408		0.319755	0.335382	0.010619	0.221919	0.140867		-0.017509	0.023576	-0.217451	0.029341	-0.045511	0.085970		0.454841	0.709439	0.585423	0.583234	0.085595		0.050327	0.367023	0.084019	0.167123	0.133266		-0.27492	0.794742	-0.188833	0.110330	0.456275		-0.085079	0.250108	0.058859	0.074629	0.116986		-0.109462	0.733030	0.000000	0.207856
152	C	0.270226	0.263056	0.2361	0.176996	0.236594	0.030046		0.910493	0.835417	0.054923	0.600278	0.36357		0.05383	0.200205	0.137312	0.163111	0.138614	0.043043		1.323877	1.058355	0.8989	1.093711	0.153444		-0.212391	0.014678	0.303092	0.035126	0.178644		0.588669	0.187354	-0.1208	0.218408	0.246841		0.040526	0.295265	0.264155	0.199982	0.106304		1.198410	0.689098	-10.000000	0.943754
153	G	-0.004634	0.051875	0.068381	0.002816	0.029609	0.030519		0.175372	0.174122	0.166279	0.171924	0.003764		-0.041704	-0.027606	-0.106988	-0.136857	-0.078289	0.043634		0.170082	0.202445	0.011841	0.128123	0.077521		-0.048812	0.064376	0.051773	0.022446	0.047505		0.079692	0.011682	0.127288	0.072888	0.040803		-0.005895	0.100753	0.032677	0.042512	0.038828		0.146634	0.158967	-0.042165	0.087812
154	U	0.120789	-0.012034	0.106998	0.03467	0.062606	0.051288		0.086432	0.074042	0.022858	0.06111	0.025502		0.089659	0.104505	0.101043	0.046429	0.085409	0.019490		0.163916	0.215894	0.020935	0.133582	0.075098		0.072326	0.040313	0.153121	0.088587	0.043023		0.140653	0.00286	-0.133145	0.003456	0.091465		0.155542	0.180731	0.155376	0.163883	0.011232		0.115363	0.218576	-0.139821	0.064706
155	U	0.101752	-0.014854	0.016121	-0.035078	0.016985	0.042384		0.023569	0.147579	-0.028709	0.04748	0.066733		0.04889	0.021423	-0.004789	-0.032278	0.008312	0.026845		0.034091	0.173885	0.038248	0.082075	0.061207		-0.007253	-0.103765	0.042823	-0.022731	0.054022		0.057864	0.00547	-0.054644	0.002897	0.038360		-0.061817	-0.133367	0.044246	-0.050313	0.063039		0.017106	0.020021	-0.030290	0.002279
156	C	0.409858	0.511131	0.036896	-0.162933	0.198738	0.261756		0.207238	0.813356	-0.28486	0.245245	0.378741		0.040085	0.126286	0.103383	-0.183076	0.021669	0.102373		-0.2369	0.112313	-0.112973	-0.079187	0.127666		-0.093447	-0.087155	0.026206	-0.051465	0.051781		0.106074	-0.025885	-0.068479	0.003904	0.068114		-0.235633	-0.030682	0.017311	-0.083001	0.101754		0.012581	-0.164342	0.106207	-0.015185
157	C	0.40594	0.323621	0.117156	-0.174421	0.168074	0.196706		0.264399	0.335666	0	0.200022	0.133348		0.07785	0.056796	-0.005458	-0.118725	0.002616	0.064707		-0.102811	0.022163	-0.008697	-0.029782	0.048686		0	-0.091526	0.140908	0.016461	0.082965		0.149957	-0.101789	-0.044116	0.001351	0.099071		0	0.051394	0.007672	0.019689	0.021137		-0.141641	0.000000	0.133230	-0.002804
158	G	0.188773	-0.027533	-0.091998	0	0.017311	0.085731		-0.145852	-0.032773	0	-0.059542	0.05754		-0.008885	-0.001402	-0.106794	0.091094	-0.006497	0.051343		-0.105192	-0.030146	0	-0.045113	0.040053		0	-0.260743	0.169105	-0.030546	0.153465		0.384584	-0.005974	-0.025521	0.117696	0.177925		0	-0.152769	-0.080458	-0.077742	0.051828		0.022574	0.000000	0.299770	0.107448
159	A	0.276257	0.152227	0.270644	-10	0.233043	0.053877		0.95093	0.806922	-10	0.878926	0.072004		0.120925	0.331503	0.193518	-10	-20.000000	0.000000		1.272144	1.327172	-10	1.299658	0.027514		-0.029283	0	0.624569	0.198429	0.284094		-10	0.03038	-10	-10.000000	0.000000		0.78549	-0.199926	0.238318	0.274627	0.340575		-10.000000	-0.092494	0.000000	-0.046247
160	A	0.149472	0.111777	0.391425	-0.131744	0.130232	0.140216		0.440908	0.435569	-0.000908	0.291856	0.195176		0.070343	0.151221	0.26145	-0.168154	0.078715	0.127620		0.586607	0.802229	0.693051	0.693962	0.072178		-0.19086	-0.050024	0.692349	0.150488	0.361240		0.631046	0.068863	0	0.233303	0.265162		0.078105	0.056134	0.353929	0.162723	0.127471		0.440156	0.218928	0.000000	0.219695
161	A	1.563375	1.032118	1.611156	0.416664	1.155828	0.431437		0.224228	0.266709	0.191888	0.227608	0.026067		0.078984	0.126651	0.195073	0.09639	0.124275	0.036587		0.012579	0.249644	0.29655	0.186258	0.115786		0.3365	0.07877	0.605706	0.340325	0.176920		0.230069	0.029225	-0.033178	0.075372	0.103131		-0.131134	-0.027406	0.038766	-0.039925	0.060806		0.022276	-0.018532	0.020213	0.007986
162	G	-0.042452	0.038733	0.292337	-0.172066	0.029138	0.136397		0.182653	0.09726	-0.077982	0.06731	0.096862		-0.135023	-0.249472	-0.001802	-0.267459	-0.163439	0.095027		-0.023258	-0.054168	-0.140277	-0.072568	0.045139		-0.289431	-0.078186	0.057107	-0.103503	0.123952		0.114442	-0.052762	0.127972	0.063217	0.077320		-0.286403	0.009091	-0.071724	-0.116345	0.113372		-0.197416	0.000000	0.338421	0.047001
163	G	0	-0.097068	0.196631	-0.195816	-0.024063	0.122379		0.135607	0.04394	-0.163652	0.005299	0.112633		-0.172038	0	0.01973	-0.253928	-0.101559	0.111424		0.238264	-0.028348	-0.167817	0.014033	0.149488		-0.256636	-0.137387	0	-0.131341	0.087561		0.33392	-0.075172	0.391555	0.216768	0.194626		-0.213362	0.099909	-0.082536	-0.065329	0.110159		-0.114849	0.000000	0.397525	0.094225
164	A	0	0	-0.004981	0	-0.001245	0.001868		0	-0.037409	0	-0.01247	0.016626		-0.055885	0	0.102144	0	0.011565	0.045290		0.166529	-0.026742	-0.234737	-0.031650	0.135391		-0.178786	-0.060123	0	-0.079636	0.066100		0.304277	-0.00395	0.330945	0.210424	0.142916		-0.043245	0.313777	-0.064944	0.068529	0.163499		0.149730	-0.241364	0.322988	0.077118
165	A	-10	-10	0	0	-10	0		0	0	0	0	0		-10	-10	1.825696	1.151692	-10.000000	0.000000		0.723551	0.147804	-0.017997	0.284453	0.292732		-10	0	0	0.000000	0.000000		0.848028	0.107699	0.197875	0.384534	0.308996		-10	-0.170807	-0.204598	-0.187703	0.016895		0.104345	0.434112	-0.002267	0.178730
166	G	-10	-10	-10	-10	-10	0		-10	-10	-10	-10	0		-10	-10	-10	-10	-10.000000	0.000000		-10	-10	-10	-10.000000	0.000000		-10	-10	-10	-10.000000	0.000000		0.389394	-10	-10	-10.000000	0.000000		-10	-10	-10	-10.000000	0.000000		0.086357	-10.000000	-10.000000	-10.000000
167	C	-10	-10	-10	-10	-10	0		-10	-10	-10	-10	0		-10	-10	-10	-10	-10.000000	0.000000		-10	-10	-10	-10.000000	0.000000		2.218345	-10	-10	-10.000000	0.000000		-10	-10	0.036037	-10.000000	0.000000		0.196967	-10	-10	-10.000000	0.000000		-10.000000	-10.000000	1.496183	-10.000000
168	A	-10	-10	0	-0.284319	-10	0		0.191814	0	0	0.063938	0.085251		-10	-10	0.113068	0.616406	-10.000000	0.000000		1.290067	0.275297	0.031274	0.532213	0.505236		0	0.027007	0	0.009002	0.012003		0.402081	0.402394	-0.195057	0.203139	0.265464		-0.002903	0.530903	-0.260667	0.089111	0.294528		0.197772	0.851645	-0.004218	0.348400
169	U	-10	-10	-10	-10	-10	0		-10	-10	-10	-10	0		-10	-10	-10	-10	-10.000000	0.000000		-10	-10	-10	-10.000000	0.000000		-10	-10	-10	-10.000000	0.000000		-10	-10	-10	-10.000000	0.000000		-10	-10	-10	-10.000000	0.000000		-10.000000	-10.000000	-10.000000	-10.000000
170	C	0.155948	0.687232	0.328349	0.606441	0.444492	0.202344		0.531171	0.510482	0	0.347218	0.231479		0.001588	0.20679	0.072837	0.476779	0.189498	0.152286		-0.056608	-0.177985	0	-0.078198	0.066525		0	-0.046698	-0.059242	-0.035313	0.023542		0.187699	-0.06141	1.391273	0.505854	0.590279		0	-0.117395	0.094312	-0.007694	0.073134		0.435835	0.000000	1.017751	0.484529
171	C	0.169102	-0.230549	0.696643	0.254446	0.222411	0.253134		0.904211	0.627314	-0.208105	0.44114	0.43283		0	0	0.216327	0.624163	0.210123	0.210123		0.775204	0.253245	0	0.342816	0.288259		0	0.236037	-0.122992	0.037682	0.132237		1.008154	-0.251852	0.757283	0.504528	0.504253		0	0.296747	0.196654	0.164467	0.109645		1.060894	0.000000	0.645071	0.568655
172	G	-0.170387	-0.25094	0	0.118858	-0.075617	0.135046		0.095814	0.044929	0	0.046914	0.0326		-0.045393	0.003828	0	0.197867	0.039076	0.079396		0.23455	-0.006847	0	0.075901	0.105766		-0.278883	0.495082	-0.003646	0.070851	0.282821		0.53155	0.466919	0.426364	0.474944	0.037737		0	0.387802	0.150714	0.179505	0.138864		0.132336	0.000000	0.600540	0.244292
173	G	0.079042	-0.20414	0	-0.289779	-0.103719	0.14324		0	0.056749	0	0.018916	0.025222		0.315222	-0.019839	-10	0.265056	-20.000000	0.000000		0	-0.028819	0	-0.009606	0.012809		1.277832	2.087398	0.059451	1.141560	0.721406		-10	3.843562	0.081516	-20.000000	0.000000		0	1.237567	0.170678	0.469415	0.512101		-10.000000	0.000000	0.545882	-20.000000
174	U	0.142284	0.19528	1.117483	0.223907	0.419739	0.348872		0.465916	0.56388	0.133461	0.387753	0.169527		0.137731	0.220186	0.370633	0.371153	0.274926	0.095967		0.370588	0.54493	0.646534	0.520684	0.100064		0.30024	0.305202	0.937131	0.514191	0.281960		0.026001	0.272996	0.169963	0.156320	0.086879		0.014619	0.222188	0.636462	0.291090	0.230248		1.029765	-0.110247	-0.159466	0.253351
175	A	-0.239199	-0.214566	0.543741	0.062788	0.038191	0.265074		-0.158154	0.11632	-0.262485	-0.10144	0.145173		0.226988	0.303836	0.507929	0.375176	0.353482	0.088070		0.094356	0.31	0.365558	0.256638	0.108188		0	-0.019888	1.161194	0.380435	0.520506		-0.229104	0.003425	0.136243	-0.029812	0.132861		-0.014778	0.100197	0.702142	0.262520	0.293081		0.199361	0.000000	0.366493	0.188618
176	U	0.15383	0.34004	0.184216	0.124553	0.20066	0.06969		0.24322	0.577554	-0.226894	0.19796	0.283236		0.06258	0.052012	-0.174119	0.113342	0.013454	0.093786		0	0.009268	0.086382	0.031883	0.036332		0	-0.076816	0.285176	0.069453	0.143815		0	-0.040509	0.554261	0.171251	0.255340		0	-0.124269	0.274385	0.050039	0.149564		0.087375	0.000000	0.760618	0.282664
177	C	0.042886	0.007139	0.039875	-0.002851	0.021762	0.019618		-0.147444	-0.016484	0	-0.054642	0.061867		0.100072	-0.017635	-0.102898	0.15175	0.032822	0.093089		-0.040403	-0.041407	-0.240109	-0.107307	0.088535		0	0.015168	0.130595	0.048588	0.054672		-0.282757	0.201461	0.046331	-0.011655	0.180735		0	-0.018221	0.045941	0.009240	0.024467		-0.082089	0.000000	0.303543	0.073818
178	C	0.193614	0.219555	0	0.301897	0.178766	0.089383		0.346027	0.549626	0	0.298551	0.199034		0.149409	-0.204299	0	0.334902	0.070003	0.172152		-0.051642	-0.137141	-0.254346	-0.147710	0.071091		0.137321	0.326384	-0.080353	0.127784	0.138758		0	0.712917	0.413686	0.375535	0.250356		0	0.561451	-0.025411	0.178680	0.255181		0.000000	0.000000	0.571339	0.190446
179	C	0.148291	0.165538	0.302354	0.236046	0.213057	0.056143		0.247926	0.389733	-0.159833	0.159275	0.212739		-0.009406	0.076826	0.180168	0.319405	0.141748	0.108038		0.179763	0.153739	-0.047286	0.095405	0.095127		0	-0.029512	0.039162	0.003217	0.023964		0.034065	-0.085083	-0.063027	-0.038015	0.048053		-0.291046	0.074295	0.093386	-0.041122	0.166616		0.396852	0.000000	0.103002	0.166618
180	A	0.084785	0.087986	0.209852	0.105893	0.122129	0.043862		0.292506	0.303136	-0.108387	0.162418	0.180537		0.053909	-0.097241	0.125629	0.219057	0.075338	0.097005		0.150187	0.18424	0.083381	0.139269	0.037259		-0.092156	-0.069696	0.164274	0.000807	0.108978		0.270401	-0.113964	0	0.052146	0.145503		0.018133	0.06773	0.048162	0.044675	0.017695		-0.160220	-0.109036	-0.154067	-0.141108
181	A	0	0	0.428835	-0.013778	0.103764	0.162535		0.602406	0.535416	-0.032395	0.368476	0.267247		0.072383	-0.036882	0.370605	0.242389	0.162123	0.144373		1.073026	0.874323	0.92494	0.957430	0.077064		0	0.347114	-0.035724	0.103797	0.162212		0.74136	0.013779	2.124446	0.959862	0.776390		0	0.167583	0.043508	0.070364	0.064813		0.450385	-0.280228	-0.089395	0.026921
182	G	-0.201537	0	-0.288699	-0.282277	-0.193128	0.096564		0.007539	0.108262	-10	0.0579	0.050362		0.244044	0	-0.148784	0.143896	0.059789	0.134181		0.52474	0.214219	0	0.246320	0.185614		0	0.24093	0	0.080310	0.107080		-0.135665	0.181985	-0.050466	-0.001382	0.122245		0	0.09701	0.021166	0.039392	0.038412		0.145987	-0.250221	-0.011296	-0.038510
183	A	-10	-10	-10	-10	-10	0		-10	-10	-10	-10	0		-10	-10	-10	-10	-10.000000	0.000000		-10	-10	-10	-10.000000	0.000000		-10	-10	-10	-10.000000	0.000000		-10	-10	-10	-10.000000	0.000000		-10	-10	-10	-10.000000	0.000000		-10.000000	-10.000000	-10.000000	-10.000000
184	C	-0.062589	0.236503	0.241044	0.071017	0.121494	0.11728		0.650463	0.439623	0	0.363362	0.242241		-0.014942	0.070956	0.115982	0.107473	0.069867	0.042405		0.58326	0.148792	0	0.244017	0.226162		0	0.0318	0.053938	0.028579	0.019053		0.224868	-0.161236	0.74974	0.271124	0.319078		0	0.054183	0.106106	0.053430	0.035620		0.213887	0.000000	0.462888	0.225592
185	A	-0.239138	0	0.373606	0.444877	0.144836	0.264405		0.59293	0.430676	0.121815	0.381807	0.173328		0.063151	0	0.53955	0.308303	0.227751	0.196176		0.756626	0.28763	0.42619	0.490148	0.177651		0.348238	-0.128216	0.475653	0.231892	0.240072		0.56703	-0.220462	0.252393	0.199654	0.280077		0.435016	0.072091	0.270793	0.259300	0.124806		0.251867	0.000000	0.079111	0.110326
186	A	-10	-10	-10	0.472417	-10	0		0.464009	-10	0	-20	0		-10	-10	-10	1.126448	-10.000000	0.000000		-10	-10	0	-10.000000	0.000000		-10	-10	-10	-10.000000	0.000000		0.989244	-10	2.537179	1.763211	0.773967		-10	0.636167	-10	-10.000000	0.000000		-10.000000	-10.000000	0.972837	-10.000000
187	U	-10	-10	-10	-10	-10	0		-10	-10	-10	-10	0		-10	-10	-10	-10	-10.000000	0.000000		-10	-10	-10	-10.000000	0.000000		-10	5.145534	-10	-10.000000	0.000000		-10	-10	-10	-10.000000	0.000000		-10	-10	-10	-10.000000	0.000000		-10.000000	-10.000000	-10.000000	-10.000000
188	C
189
190
[truncated: 11 more columns]

## Sheet: Map
		+ Mg				"- Mg"
num	seq	1M7 ILU	1M7 ILU 3D	NMIA Ion Torrent		1M7 ILU d1	1M7 ILU d3	NMIA Ion Torrent
1	G	-999	-999	-999		-999	-999	-999
2	G	-999	-999	-999		-999	-999	-999
3	U	2.73779	5.601734	-999		1.145417	4.415723	-999
4	U	-1.795864	-2.586001	-999		-1.245286	-3.378633	-999
5	G	1.493002	3.584683	-999		1.742209	7.881474	-999
6	G	0.506385	2.243828	8.696124		2.298507	19.189746	3.448162
7	G	3.532225	5.174679	-999		18.557852	51.224819	-999
8	U	0.472432	0.201056	7.477385		0.893538	0.716493	-0.068984
9	U	1.592211	1.022389	-0.296711		0.276308	0.334292	-0.446045
10	G	0.958814	0.95911	1.964546		1.457874	2.747735	0.185101
11	G	0.614806	0.567532	3.933938		1.017792	1.770227	3.584045
12	G	0.006178	0.004592	0.564798		-0.275009	-0.38554	0.048438
13	A	0.393289	0.064794	-1.732283		0.379991	0.117957	-0.21196
14	A	1.278457	1.485932	3.494894		3.80804	8.339329	2.452919
15	G	-0.060264	-0.084233	0.325414		-0.224147	-0.590287	0.222554
16	U	0.377745	0.493946	-0.875895		-0.537543	-1.324387	-0.662293
17	A	0.326155	0.424069	-0.402532		-0.470884	-1.153573	0.148625
18	U	0.131998	0.174529	3.040736		0.034018	0.084743	-0.115813
19	C	0.279467	0.396517	-1.022041		-0.117155	-0.313201	0.928906
20	A	0.392268	0.596246	0.600926		-0.142357	-0.407703	1.179906
21	U	0.195825	0.317509	-0.065583		-0.006164	-0.018837	0.575056
22	G	-0.08219	-0.062675	3.390738		-0.139346	-0.200202	1.527793
23	G	0.070157	0.108898	0.870961		-0.170255	-0.497941	1.10035
24	C	0.317277	0.531964	1.007642		-0.543108	-1.715726	0.832786
25	U	0.023605	0.00227	-1.446261		-0.729375	-0.13225	-2.177847
26	A	0.510736	0.132537	-0.229134		0.435883	0.21313	0.584575
27	A	0.256832	0.114561	-1.485103		0.395706	0.332562	-1.66467
28	U	0.826436	0.199827	0.708896		1.839679	0.838106	1.274452
29	C	0.195898	0.029505	1.067612		-0.180253	-0.051162	0.607798
30	A	1.630248	1.299353	-0.962087		0.562983	0.845453	-1.904298
31	C	0.010557	0.021203	0.40144		-0.484443	-1.833452	0.494574
32	C	0.408595	0.790485	-0.768647		-0.569979	-2.077665	-0.13167
33	A	0.063662	0.031873	0.048728		-0.169924	-0.160298	0.334007
34	U	0.078423	0.010059	0.680903		-0.136899	-0.033093	-0.017081
35	G	-0.008969	-0.016755	0.229055		-0.193584	-0.681195	0.712107
36	A	0.048339	0.011386	-0.159185		-0.056958	-0.025283	-0.251134
37	U	0.037453	0.003921	-0.307181		0.007055	0.001389	0.546495
38	G	3.199506	1.538503	-0.826397		1.165501	1.055951	-1.475292
39	C	0.144592	0.266612	-0.063309		0.119851	0.416391	0.63831
40	A	1.110112	1.672623	0.5458		2.32603	6.603364	0.770237
41	A	1.079132	0.111529	0.4259		1.830975	0.356553	0.831932
42	U	1.174716	0.734287	1.930128		2.358442	2.777636	1.976014
43	C	0.449769	0.378767	0.169703		-0.014226	-0.022566	-0.240285
44	G	0.429641	0.142445	-0.128		0.494067	0.308644	0.749261
45	G	0.419481	0.640108	0.098343		0.537499	1.545376	0.050797
46	G	0.092617	0.126263	0.244248		-0.690151	-1.772737	0.471798
47	U	0.411703	0.025562	-0.672028		-0.616048	-0.072071	-0.347643
48	U	0.464422	0.056945	0.944524		-0.010781	-0.002486	0.672174
49	G	0.189	0.305203	-0.649513		-0.761656	-2.317418	-0.287868
50	A	0.311871	0.217924	0.73848		-0.14243	-0.187518	0.572094
51	A	0.173286	0.016423	0.478092		-0.355913	-0.063554	0.365804
52	C	0.221722	0.36294	-0.253717		-0.212062	-0.654048	0.244249
53	A	0.153096	0.011295	0.510303		-0.608449	-0.084596	0.343509
54	C	0.348251	0.510859	-0.274827		-1.511742	-4.178334	0.131852
55	U	0.08451	0.003913	0.306815		-0.393521	-0.034348	1.159414
56	U	-0.200011	-0.3069	0.350939		-0.729399	-2.108747	0.419838
57	A	0.439575	0.157164	0.469226		0.34753	0.234112	3.276159
58	A	0.404584	0.072953	0.302343		0.423233	0.143788	1.129568
59	U	0.551258	0.152624	0.662615		3.038376	1.584999	1.253601
60	U	0.497598	0.405007	0.619825		1.437221	2.20409	3.954855
61	G	-0.060797	-0.02284	0.485805		-0.051601	-0.036517	0.550214
62	G	-0.195189	-0.067991	0.108057		-0.346469	-0.227398	0.514604
63	G	0.147554	0.040642	0.004514		-0.927931	-0.481602	0.182536
64	U	0.230061	0.006997	0.754218		-0.217881	-0.012489	0.325244
65	U	0.738528	0.351946	1.529911		0.826339	0.741971	2.604685
66	A	0.873164	0.146162	0.256296		0.922793	0.291037	0.814251
67	A	1.617433	1.365301	0.999306		4.545977	7.230143	2.229147
68	A	0.290983	0.013211	-0.045763		-0.30474	-0.026075	0.378455
69	A	0.726274	0.029309	0.318259		0.299194	0.022748	0.55023
70	C	0.367517	0.632258	-0.076412		-0.057746	-0.187177	0.112344
71	G	0.159773	0.252172	-0.033335		0.257104	0.764585	0.340059
72	G	0.228365	0.100618	0.979725		0.527953	0.438298	0.66499
73	U	0.990986	0.331956	0.755903		0.908723	0.573545	1.365214
74	G	0.536656	0.78618	0.699019		0.925289	2.554015	0.826353
75	G	0.695022	0.291435	1.254227		0.752412	0.594442	0.455769
76	G	0.052861	0.069416	0.667588		-0.456429	-1.129387	0.439435
77	G	0.372441	0.524612	1.46883		-0.314198	-0.83389	0.664025
78	G	0.68451	0.911447	0.486236		-0.551039	-1.382445	0.316255
79	A	0.396176	0.045747	0.785791		0.14171	0.030827	0.14661
80	C	2.170172	1.855417	0.35174		1.388524	2.236745	0.464441
81	G	0.054551	0.008128	0.437947		1.177839	0.330588	0.730887
82	A	1.145188	1.745184	1.576355		3.847867	11.048439	2.072334
83	U	5.102516	0.723007	0.263655		4.992739	1.33294	0.589431
84	C	0.267905	0.20564	0.100976		0.663699	0.959889	0.257447
85	C	0.301245	0.110308	-0.133585		0.595089	0.410579	0.751233
86	C	0.144246	0.021038	-0.563585		-0.298556	-0.082038	-0.690511
87	G	0.194628	0.322471	0.392024		0.190728	0.595417	-0.045889
88	U	-0.369621	-0.009071	0.489689		-0.192221	-0.008895	0.337908
89	A	0.631303	0.087076	0.482256		1.464588	0.380629	0.461921
90	A	-0.447188	-0.17434	0.118411		0.003085	0.002266	0.55553
91	C	1.014755	1.916569	0.299913		0.496241	1.765938	-0.488223
92	A	7.712313	3.668705	6.629059		2.62174	2.349828	1.552617
93	U	3.190492	0.642325	0.45372		1.704858	0.646701	0.314259
94	C	0.579396	1.083812	-0.675115		0.545833	1.923775	0.164142
95	C	0.375567	0.664923	-0.285054		0.107702	0.359282	0.436601
96	G	1.480306	2.666472	-0.124135		0.567561	1.926261	-0.173931
97	U	0.217223	0.04948	-0.003099		0.04297	0.018447	-0.284899
98	C	0.402473	0.753907	-0.593454		-0.103859	-0.366556	0.078459
99	C	0.214982	0.425819	-0.474216		-0.714409	-2.66616	0.593602
100	U	1.556681	0.188509	1.540542		4.085559	0.932194	4.345555
101	A	0.674526	0.25788	0.529137		2.932936	2.112695	2.051595
102	A	0.801691	1.267616	0.321266		1.514549	4.512138	1.037975
103	C	0.566768	1.020632	0.480577		0.190202	0.645361	0.562258
104	G	0.078945	0.012683	0.057665		0.138533	0.041927	0.687858
105	G	0.456639	0.67223	-0.076		0.415493	1.152452	-0.006662
106	C	0.613468	0.23216	0.336697		0.078433	0.055927	0.309995
107	G	0.536945	0.857602	0.587206		-0.129756	-0.390487	0.304008
108	A	0.690433	1.143984	0.964997		-0.206846	-0.64575	1.00526
109	C	0.83709	0.529363	-0.015219		-0.129966	-0.154852	-0.008815
110	A	4.255669	1.506012	0.111401		1.282851	0.855371	0.444014
111	G	-0.286064	-0.160338	-0.153396		0.397049	0.419303	0.716332
112	A	0.094937	0.00785	0.095043		-0.26935	-0.041975	0.758778
113	C	0.124487	0.088049	0.371658		-0.816837	-1.088533	0.21886
114	U	0.847823	0.190688	0.646421		1.145349	0.485379	1.094832
115	G	0.342669	0.09577	0.297736		0.795995	0.419181	0.350749
116	C	0.918014	1.632675	0.630264		0.306253	1.026234	0.715421
117	A	0.805111	0.33866	0.617524		0.516729	0.409531	0.65708
118	C	0.952903	1.858651	0.282671		-0.052326	-0.192295	0.11849
119	G	0.554945	0.393357	0.504391		0.227601	0.303965	0.651286
120	G	-0.112149	-0.07014	0.163421		0.406229	0.478714	0.937552
121	C	0.139481	0.219598	-0.176095		-0.283148	-0.839922	0.076432
122	C	0.249616	0.407081	-0.339639		-0.292348	-0.898297	-0.130764
123	C	0.030742	0.049487	-0.360905		-0.451554	-1.369652	-0.710688
124	U	0.779708	0.090401	0.338721		0.192124	0.041963	0.241734
125	G	0.489922	0.814592	0.115622		-0.128837	-0.403621	0.072794
126	C	0.032205	0.003499	-0.098686		-0.616992	-0.126328	0.294462
127	C	0.240794	0.311062	-0.446285		-1.083064	-2.63615	-0.264778
128	U	5.37269	3.516925	0.309727		2.17435	2.681744	0.25002
129	C	5.915218	11.021384	0.062538		-0.120848	-0.42425	-0.288676
130	U	10.047653	2.011042	5.058586		1.792837	0.676102	2.550184
131	U	9.369729	3.402116	3.434207		1.267574	0.86719	2.677343
132	A	2.17665	0.406704	1.047732		0.919061	0.323558	1.063189
133	G	0.333547	0.329257	-0.180937		0.782206	1.454833	1.068009
134	G	0.031258	0.064922	0.032184		0.185731	0.72685	0.819134
135	U	0.577751	0.248982	-0.401608		0.740443	0.601229	-0.12056
136	G	0.019424	0.004766	-0.581576		-0.471069	-0.217809	-0.053204
137	U	0.048277	0.004509	0.644794		-0.71114	-0.125049	0.256766
138	G	0.169031	0.10938	-0.151493		-0.294153	-0.358637	0.310613
139	U	0.249111	0.030576	0.483989		-0.196838	-0.045521	0.139357
140	U	0.160505	0.011446	0.125951		-0.124439	-0.016717	-0.166415
141	C	0.390696	0.935358	-0.585921		-0.649619	-2.930282	-0.18178
142	A	1.419957	0.247406	-0.126714		0.820413	0.269325	0.11388
143	A	1.0075	0.678179	0.321716		-0.731997	-0.92838	-0.068824
144	U	3.035405	1.076845	0.442235		0.651171	0.435264	0.833952
145	G	3.053978	2.809286	2.22828		1.617848	2.804039	2.389244
146	A	1.122076	0.203846	1.536961		-1.056801	-0.361731	1.368993
147	A	0.674469	0.051817	1.019679		-0.964936	-0.139682	0.535912
148	C	0.362865	0.350272	-0.016366		-0.686546	-1.24866	0.539334
149	A	0.546464	0.107397	0.279855		0.573871	0.212509	1.365838
150	G	0.381154	0.332718	-0.305299		0.053712	0.088349	1.18253
151	U	0.226521	0.358514	0.166459		-0.278988	-0.831953	0.210225
152	C	0.765837	1.530081	0.617284		1.888142	7.107726	1.356962
153	G	1.5321	0.875405	-0.077973		1.021022	1.099194	0.879475
154	U	0.736781	0.313271	0.596483		0.240854	0.192953	0.300127
155	U	0.450211	0.641526	-0.07091		0.260851	0.700337	-0.452601
156	C	0.148535	0.381021	0.192024		-0.281893	-1.362451	-0.249899
157	C	0.422238	0.169967	0.230362		-0.580449	-0.440248	0.413037
158	G	0.167352	0.116159	-0.078804		0.056383	0.07374	0.136034
159	A	0.386901	0.039775	-0.09178		-0.638754	-0.123721	0.617205
160	A	0.818108	0.037513	-0.078953		-0.917378	-0.07926	0.220643
161	A	2.309233	0.304675	1.050427		-2.929545	-0.728251	0.280961
162	G	0.423639	0.867208	-0.497626		0.092075	0.35514	0.149227
163	G	0.618823	1.441346	-0.430996		0.180783	0.793365	-0.230336
164	A	0.444062	0.102541	0.161462		-0.63025	-0.274211	0.562734
165	A	0.119949	0.019944	0.195949		-0.363415	-0.113851	0.664742
166	G	1.238258	0.996759	0.050248		-0.02743	-0.04161	0.321974
167	C	-0.027729	-0.030976	-0.821489		-0.752752	-1.58467	-1.254676
168	A	-0.075065	-0.017795	-0.166589		-0.420314	-0.18775	0.184499
169	U	0.05062	0.053273	0.064009		-0.376687	-0.746991	-0.025725
170	C	0.117129	0.16683	-0.02394		-0.15672	-0.420582	0.382379
171	C	0.085026	0.11361	-0.551665		-1.073791	-2.703408	0.634282
172	G	0.106771	0.154042	-0.25957		0.15579	0.423482	0.524643
173	G	-0.411437	-0.522147	0.643457		-0.049665	-0.118762	0.365216
174	U	0.025545	0.037279	-0.578057		-0.078623	-0.216176	0.263007
175	A	-0.190821	-0.217796	0.259193		-0.248814	-0.535079	-0.473416
176	U	-0.234906	-0.090107	0.369174		-0.613635	-0.443501	-0.350329
177	C	0.346867	0.464154	-0.621731		0.06733	0.169753	0.381118
178	C	0.069267	0.102059	0.769406		0.282788	0.785079	1.416823
179	C	0.581546	0.79556	-0.102534		-0.254784	-0.656729	0.385177
180	A	-0.226759	-0.249216	2.518353		0.009098	0.018837	0.370517
181	A	-1.335952	-1.322329	0.415831		-0.885768	-1.651904	-0.048578
182	G	-0.204119	-0.30264	-0.046628		-0.648373	-1.811301	0.071558
183	A	-0.104008	-0.094775	0.582255		-1.155011	-1.983077	-0.327618
184	C	-1.347599	-2.261774	-0.193377		-1.021762	-3.23114	-0.408013
185	A	-0.432506	-0.212819	-0.942461		-0.367915	-0.341103	0.165037
186	A	-1.170183	-1.066334	-0.529893		-0.974734	-1.673568	0.064025
187	U	-1.357328	-1.69762	-1.543235		-1.235741	-2.912067	-4.094296
188	C	-999	-999	-0.86243		-999	-999	-0.558729
